# Supplementary material for: QTL analysis on a lemon population provides novel insights on the genetic regulation of the tolerance to the two-spotted spider mite attack
Source: BMC Plant Biol. 2024 Jun 7;24:509. doi: 10.1186/s12870-024-05211-4 (PMC11157791; doi:10.1186/s12870-024-05211-4)
Supplement: Supplementary file 1 — Supplementary Material 1 [file 12870_2024_5211_MOESM1_ESM.txt]

Additional file 1. Results of the phenotyping (mean percentage of the damaged area and mean number of survived mites) on the lemon segregating population.
Sample ID	mean lesion area	number of females
I25	4.553634752	4.25
I38	6.332027897	4
I99	5.859717248	3.8
I47	2.849465693	3.8
I137	6.835836139	3.75
I8	5.871722093	3.75
I130	5.647408794	3.75
I84	5.581237195	3.75
I41	4.575461447	3.75
I42	5.893638363	3.666666667
I56	6.637317969	3.571428571
I154	9.152077176	3.5
I150	7.882628658	3.5
I149	7.484431299	3.5
I104	6.866369693	3.5
I112	6.792943807	3.5
I68	6.744271252	3.5
I18	6.236889294	3.5
I85	6.091846726	3.5
I61	4.908291164	3.5
I28	4.519779985	3.5
I36	3.752229144	3.5
I45	3.611946625	3.5
I167	2.590216717	3.5
I166	2.410913428	3.5
I179	1.302892733	3.5
I168	0.365392334	3.5
I54	9.219235498	3.4
I50	6.969083783	3.4
I88	5.696368093	3.4
I5	4.93748964	3.4
I107	3.641728831	3.4
I40	3.455066991	3.4
I140	7.090874189	3.375
I105	6.596310012	3.375
I145	9.66999402	3.333333333
I103	9.582484941	3.333333333
I146	9.57193693	3.25
I11	8.250382136	3.25
I111	7.462656754	3.25
I43	7.14161819	3.25
I13	6.463606846	3.25
I33	5.15308617	3.25
I138	4.140198794	3.25
I90	3.974911832	3.25
I23	3.686933516	3.25
I70	2.814056449	3.25
I155	1.959653989	3.25
I159	7.257253135	3.2
I75	7.008467226	3.2
I39	6.724545342	3.2
I126	4.600574723	3.2
I82	3.777810611	3.2
I121	6.297655152	3.166666667
I176	2.66803251	3.166666667
I163	2.218800894	3.166666667
I86	8.744505139	3
I102	8.318077033	3
I114	7.323835743	3
I30	6.790912255	3
I19	6.710324445	3
I57	6.629713159	3
I128	6.540818224	3
I49	6.493530481	3
I62	6.348420758	3
I44	6.209101909	3
I122	6.091482475	3
I106	5.502434323	3
I77	5.230432994	3
I153	5.174311946	3
I108	5.044547436	3
I127	4.904188182	3
I125	4.737386573	3
I16	4.719126892	3
I52	4.46153164	3
I133	4.223705083	3
I148	4.065018309	3
I132	3.728556131	3
I94	3.362628456	3
I93	3.255723116	3
I10	3.237633035	3
I131	3.080942009	3
I73	2.93672793	3
I92	1.933616532	2.875
I46	8.282254513	2.8
I58	2.12888822	2.777777778
I119	7.90770147	2.75
I21	6.882381672	2.75
I60	6.12252925	2.75
I115	6.053134912	2.75
I31	5.476887245	2.75
I12	4.080715203	2.75
I141	3.132076168	2.75
I67	2.787088298	2.666666667
I134	2.037596488	2.625
I136	7.651694253	2.6
I65	6.371492832	2.6
I22	0.929004083	2.571428571
I29	7.218769914	2.5
I71	7.076418309	2.5
I171	1.699630836	2.5
I76	4.025619045	2.4
