# Supplementary material for: QTL analysis on a lemon population provides novel insights on the genetic regulation of the tolerance to the two-spotted spider mite attack
Source: BMC Plant Biol. 2024 Jun 7;24:509. doi: 10.1186/s12870-024-05211-4 (PMC11157791; doi:10.1186/s12870-024-05211-4)
Supplement: Supplementary file 4 — Supplementary Material 4 [file 12870_2024_5211_MOESM4_ESM.txt]

Additional file 4. Genotypes of the 47,298 SNPs selected for the association mapping analysis. For each SNP the corresponding coordinates on the genetic map were reported in the second and third column.
SNP name	Chromosome	Position [cM]	I5	I22	I40	I54	I73	I92	I112	I128	I23	I41	I56	I93	I8	I25	I42	I57	I75	I94	I114	I130	I28	I43	I58	I76	I99	I115	I131	I10	I29	I44	I60	I77	I102	I132	I11	I30	I45	I61	I82	I103	I119	I133	I12	I31	I46	I62	I84
Chr01_7683078	1	0	0	1	1	1	1	1	1	1	0	1	1	0	1	0	1	1	-1	0	1	1	0	1	0	-1	0	0	-1	0	-1	0	-1	0	NA	-1	-1	1	1	0	1	1	0	1	1	-1	1	0	1
Chr01_9404009	1	2.111	0	1	1	1	1	1	0	1	0	1	1	0	1	0	1	0	-1	-1	1	1	0	1	0	1	0	1	-1	0	-1	0	-1	0	NA	0	-1	1	1	0	1	1	0	0	1	-1	1	0	1
Chr01_7852899	1	2.111	0	1	NA	1	1	1	0	1	0	1	1	0	1	0	1	0	-1	0	1	1	0	0	NA	0	-1	1	-1	0	-1	0	-1	0	NA	0	-1	1	0	0	1	1	NA	0	1	-1	1	0	1
Chr01_7853019	1	2.111	0	1	1	1	1	1	0	1	0	1	1	0	1	0	1	0	-1	0	1	1	0	0	0	0	NA	1	-1	0	-1	0	-1	0	NA	0	-1	1	0	0	NA	1	NA	0	NA	-1	1	0	1
Chr01_7830737	1	2.111	0	1	1	1	1	1	0	1	0	1	1	0	1	0	1	0	-1	0	1	1	0	0	0	0	0	0	-1	0	-1	0	-1	0	NA	0	-1	1	0	0	1	1	0	0	1	-1	1	0	1
Chr01_7830759	1	2.111	0	1	1	1	1	1	0	1	0	1	1	0	1	0	1	0	-1	0	1	1	0	0	0	0	0	0	-1	0	-1	0	-1	0	NA	0	-1	1	0	0	1	1	0	0	1	-1	1	0	1
Chr01_7806560	1	2.111	0	1	1	1	1	1	0	1	0	1	1	0	1	0	1	0	-1	0	1	1	0	0	0	0	0	0	-1	0	-1	0	-1	0	NA	-1	-1	1	0	0	1	1	0	0	1	-1	1	0	1
Chr01_7812541	1	3.702	0	1	1	1	1	1	0	1	0	1	1	0	1	0	1	0	-1	0	1	1	0	0	0	0	0	0	-1	0	-1	0	-1	0	NA	-1	-1	1	0	0	1	1	0	0	1	-1	1	0	1
Chr01_7806566	1	3.702	0	1	1	1	1	1	0	1	0	1	1	0	1	0	1	0	-1	0	1	1	0	0	0	0	0	0	-1	0	-1	0	-1	0	NA	-1	-1	1	0	0	1	1	0	0	1	-1	1	0	1
Chr01_7788544	1	3.702	0	1	1	1	1	1	0	1	0	1	1	0	1	0	1	0	-1	0	1	1	0	0	0	0	0	0	-1	0	-1	0	-1	0	NA	-1	-1	1	0	0	1	1	0	0	1	-1	1	0	1
Chr01_7812443	1	3.702	0	1	1	1	1	1	0	1	0	1	1	0	1	0	1	0	-1	0	1	1	0	0	0	0	0	0	-1	0	-1	0	-1	0	NA	-1	-1	1	0	0	1	1	0	0	1	-1	1	0	1
Chr01_7812574	1	3.702	0	1	1	1	1	1	0	1	0	1	1	0	1	0	1	0	-1	0	1	1	0	0	0	0	0	0	-1	0	-1	0	-1	0	NA	-1	-1	1	0	0	1	1	0	0	1	-1	1	0	1
Chr01_7795025	1	3.702	0	1	1	1	1	1	0	1	0	1	1	0	1	0	1	0	-1	0	1	1	0	0	0	0	0	0	-1	0	-1	0	-1	0	NA	-1	-1	1	0	0	1	1	0	0	1	-1	1	0	1
Chr01_7812866	1	3.702	0	1	1	1	1	1	0	1	0	1	1	0	1	0	1	0	-1	0	1	1	0	0	0	0	0	0	-1	0	-1	0	-1	0	NA	-1	-1	1	0	0	1	1	0	0	1	-1	1	0	1
Chr01_7742421	1	3.702	0	1	1	1	1	1	0	1	0	1	1	0	1	0	1	0	-1	0	1	1	0	0	0	0	0	0	-1	0	-1	0	-1	0	NA	-1	-1	1	0	0	1	1	0	0	1	-1	1	0	1
Chr01_7806449	1	3.702	0	1	1	1	1	1	0	1	0	1	1	0	1	0	1	0	-1	0	1	1	0	0	0	0	0	0	-1	0	-1	0	-1	0	NA	-1	-1	1	0	0	1	1	0	0	1	-1	1	0	1
Chr01_7742333	1	3.702	0	1	1	1	1	1	0	1	0	1	1	0	1	0	1	0	-1	0	1	1	0	0	0	0	0	0	-1	0	-1	0	-1	0	NA	-1	-1	1	0	0	1	1	0	0	1	-1	1	0	1
Chr01_7745799	1	3.702	0	1	1	1	1	1	0	1	0	1	1	0	1	0	1	0	-1	0	1	1	0	0	0	0	0	0	-1	0	-1	0	-1	0	NA	-1	-1	1	0	0	1	1	0	0	1	-1	1	0	1
Chr01_7752810	1	3.702	0	1	1	1	1	1	0	1	0	1	1	0	1	0	1	0	-1	0	1	1	0	0	0	0	0	0	-1	0	-1	0	-1	0	NA	-1	-1	1	0	0	1	1	0	0	1	-1	1	0	1
Chr01_7767060	1	3.702	0	1	1	1	1	1	0	1	0	1	1	0	1	0	1	0	-1	0	1	1	0	0	0	0	0	0	-1	0	-1	0	-1	0	NA	-1	-1	1	0	0	1	1	0	0	1	-1	1	0	1
Chr01_7806313	1	3.702	0	1	1	1	1	1	0	1	0	1	1	0	1	0	1	0	-1	0	1	1	0	0	0	0	0	0	-1	0	-1	0	-1	0	NA	-1	-1	1	0	0	1	1	0	0	1	-1	1	0	1
Chr01_7767050	1	3.702	0	1	1	1	1	1	0	1	0	1	1	0	1	0	1	0	-1	0	1	1	0	0	0	0	0	0	-1	0	-1	0	-1	0	NA	-1	-1	1	0	0	1	1	0	0	1	-1	1	0	1
Chr01_7745794	1	3.702	0	1	1	1	1	1	0	1	0	1	1	0	1	0	1	0	-1	0	1	1	0	0	0	0	0	0	-1	0	-1	0	-1	0	NA	-1	-1	1	0	0	1	1	0	0	1	-1	1	0	1
Chr01_7752748	1	3.702	0	1	1	1	1	1	0	1	0	1	1	0	1	0	1	0	-1	0	1	1	0	0	0	0	0	0	-1	0	-1	0	-1	0	NA	-1	-1	1	0	0	1	1	0	0	1	-1	1	0	1
Chr01_7742290	1	3.702	0	1	1	1	1	1	0	1	0	1	1	0	1	0	1	0	-1	0	1	1	0	0	0	0	0	0	-1	0	-1	0	-1	0	NA	-1	-1	1	0	0	1	1	0	0	1	-1	1	0	1
Chr01_7760406	1	3.702	0	1	1	1	1	1	0	1	0	1	1	0	1	0	1	0	-1	0	1	1	0	0	0	0	0	0	-1	0	-1	0	-1	0	1	-1	-1	1	0	0	1	1	0	0	1	-1	1	0	1
Chr01_7795045	1	3.702	0	1	1	1	1	1	0	1	0	1	1	0	1	0	1	0	-1	0	1	1	0	0	0	0	0	0	-1	0	-1	0	-1	0	NA	-1	-1	1	0	0	1	1	1	0	1	-1	1	0	1
Chr01_7752732	1	3.702	0	1	1	1	1	1	0	1	0	1	1	0	1	0	1	0	-1	0	1	1	0	0	0	0	0	0	-1	0	-1	0	-1	0	NA	-1	-1	1	0	0	1	1	0	0	1	-1	1	0	1
Chr01_7760836	1	3.702	0	1	1	1	1	1	0	1	0	1	1	0	1	0	1	0	-1	0	1	1	0	0	0	0	0	0	-1	0	-1	0	-1	0	NA	-1	-1	1	0	0	1	1	0	0	1	-1	1	0	1
Chr01_7752766	1	3.702	0	1	1	1	1	1	0	1	0	1	1	0	1	0	1	0	-1	0	1	1	0	0	0	0	0	0	-1	0	-1	0	-1	0	NA	-1	-1	1	0	0	1	1	0	0	1	-1	1	0	1
Chr01_7806275	1	3.702	0	1	1	1	1	1	0	1	0	1	1	0	1	0	1	0	-1	0	1	1	0	0	0	0	0	0	-1	0	-1	0	-1	0	NA	-1	-1	1	0	0	1	1	0	0	1	-1	1	0	1
Chr01_7752607	1	3.702	0	1	1	1	1	1	0	1	0	1	1	0	1	0	1	0	-1	0	1	1	0	0	0	0	0	0	-1	0	-1	0	-1	0	NA	-1	-1	1	0	0	1	1	0	0	1	-1	1	0	1
Chr01_7795038	1	3.702	0	1	1	1	1	1	0	1	0	1	1	0	1	0	1	0	-1	0	1	1	0	0	0	0	0	0	-1	0	-1	0	-1	0	NA	-1	-1	1	0	0	1	1	1	0	1	-1	1	0	1
Chr01_7853134	1	3.702	0	1	1	1	1	1	NA	NA	0	NA	NA	NA	1	0	1	0	-1	0	NA	1	NA	0	0	0	0	1	-1	0	-1	0	-1	0	NA	0	-1	1	0	0	NA	1	0	0	1	-1	1	0	1
Chr01_7812838	1	3.702	0	1	1	1	1	1	0	1	0	1	1	0	1	0	1	0	-1	0	1	1	0	0	0	0	0	0	-1	0	-1	0	-1	0	NA	-1	-1	1	0	0	1	1	0	0	1	-1	1	0	1
Chr01_7795208	1	3.702	0	1	1	1	1	1	0	1	0	1	1	0	1	0	1	0	-1	0	1	1	0	0	0	0	0	0	-1	0	-1	0	-1	0	NA	-1	-1	1	0	0	1	1	0	0	1	-1	1	0	1
Chr01_7812529	1	3.702	0	1	1	1	1	1	0	1	0	1	1	0	1	0	1	0	-1	0	1	1	0	0	0	0	0	0	-1	0	-1	0	-1	0	NA	-1	-1	1	0	0	1	1	0	0	1	-1	1	0	1
Chr01_7752725	1	3.702	0	1	1	1	1	1	0	1	0	1	1	0	1	0	1	0	-1	0	1	1	0	0	0	0	0	0	-1	0	-1	0	-1	0	NA	-1	-1	1	0	0	1	1	0	0	1	-1	1	0	1
Chr01_7812685	1	3.702	0	-1	-1	-1	-1	-1	0	-1	0	-1	-1	0	-1	0	-1	0	1	0	-1	-1	0	0	0	0	0	0	1	0	1	0	1	0	NA	1	1	-1	0	0	-1	-1	0	0	-1	1	-1	0	-1
Chr01_7745713	1	3.702	0	1	1	1	1	1	0	1	0	1	1	0	1	0	1	0	-1	0	1	1	0	0	0	0	0	0	-1	0	-1	0	-1	0	NA	-1	-1	1	0	0	1	1	0	0	1	-1	1	0	1
Chr01_7795077	1	3.702	0	1	1	1	1	1	0	1	0	1	1	0	1	0	1	1	-1	0	1	1	0	0	0	0	0	0	-1	0	-1	0	-1	0	NA	-1	-1	1	0	0	1	1	1	0	1	-1	1	0	1
Chr01_7735184	1	3.702	0	1	1	1	1	1	0	1	0	1	1	0	1	0	1	0	-1	0	1	1	0	0	0	0	0	0	-1	0	-1	0	-1	0	NA	-1	-1	1	0	0	1	1	0	0	1	-1	1	0	1
Chr01_7735330	1	3.702	0	1	1	1	1	1	0	1	0	1	1	0	1	0	1	0	-1	0	1	1	0	0	0	0	0	0	-1	0	-1	0	-1	0	NA	-1	-1	1	0	0	1	1	0	0	1	-1	1	0	1
Chr01_7725157	1	3.702	0	1	1	1	1	1	0	1	0	1	1	0	1	0	1	0	-1	0	1	1	0	0	0	0	0	0	-1	0	-1	0	-1	0	NA	-1	-1	1	0	0	1	1	0	0	1	-1	1	0	1
Chr01_7735238	1	3.702	0	1	1	1	1	1	0	1	0	1	1	0	1	0	1	0	-1	0	1	1	0	0	0	0	0	0	-1	0	-1	0	-1	0	NA	-1	-1	1	0	0	1	1	0	0	1	-1	1	0	1
Chr01_7735464	1	3.702	0	1	1	1	1	1	0	1	0	1	1	0	1	0	1	0	-1	0	1	1	0	0	0	0	0	0	-1	0	-1	0	-1	0	NA	-1	-1	1	0	0	1	1	0	0	1	-1	1	0	1
Chr01_7735305	1	3.702	0	1	1	1	1	1	0	1	0	1	1	0	1	0	1	0	-1	0	1	1	0	0	0	0	0	0	-1	0	-1	0	-1	0	NA	-1	-1	1	0	0	1	1	0	0	1	-1	1	0	1
Chr01_7725269	1	3.702	0	1	1	1	1	1	0	1	0	1	1	0	1	0	1	0	-1	0	1	1	0	0	0	0	0	0	-1	0	-1	0	-1	0	NA	-1	-1	1	0	0	1	1	0	0	1	-1	1	0	1
Chr01_7735490	1	3.702	0	1	1	1	1	1	0	1	0	1	1	0	1	0	1	0	-1	0	1	1	0	0	0	0	0	0	-1	0	-1	0	-1	0	NA	-1	-1	1	1	0	1	1	0	0	1	-1	1	0	1
Chr01_7702350	1	3.702	0	1	1	1	1	1	0	1	0	1	1	0	1	0	1	0	-1	0	1	1	0	0	0	-1	0	0	-1	0	-1	0	-1	0	NA	-1	-1	1	0	0	1	1	0	0	1	-1	1	0	1
Chr01_7702781	1	3.702	0	1	1	1	1	1	0	1	0	1	1	0	1	0	1	0	-1	0	1	1	0	0	0	-1	0	0	-1	0	-1	0	-1	0	NA	-1	-1	1	0	0	1	1	0	0	1	-1	1	0	1
Chr01_7687383	1	3.964	0	1	1	1	1	0	0	1	0	1	1	0	1	0	1	0	-1	0	1	1	0	0	0	-1	1	0	-1	0	-1	0	-1	0	NA	-1	-1	1	0	0	1	1	0	1	1	-1	1	0	1
Chr01_7682889	1	3.964	0	1	1	1	1	0	0	1	0	1	1	0	1	0	1	0	-1	0	1	1	0	0	0	-1	0	0	-1	0	-1	0	-1	0	NA	-1	-1	1	0	0	1	1	0	0	1	-1	1	0	1
Chr01_7682724	1	3.964	0	1	1	1	1	0	0	1	0	1	1	0	1	0	1	0	-1	0	1	1	0	0	0	-1	0	0	-1	0	-1	0	-1	0	NA	-1	-1	1	0	0	1	1	0	0	1	-1	1	0	1
Chr01_7687376	1	3.964	0	1	1	1	1	0	0	1	0	1	1	0	1	0	1	0	-1	0	1	1	0	0	0	-1	1	0	-1	0	-1	0	-1	0	NA	-1	-1	1	0	0	1	1	0	1	1	-1	1	0	1
Chr01_7683109	1	3.964	0	1	1	1	1	0	0	NA	0	1	1	0	1	0	1	0	-1	0	NA	1	0	0	0	-1	0	0	-1	1	-1	0	-1	0	NA	-1	-1	1	0	0	1	1	0	0	1	-1	1	0	1
Chr01_7531011	1	4.226	0	1	1	1	1	0	0	1	0	1	1	0	1	0	1	0	-1	0	1	1	0	0	0	-1	0	0	-1	0	-1	0	-1	0	NA	-1	-1	1	0	0	1	1	0	0	1	-1	1	0	1
Chr01_7531114	1	4.226	0	1	1	1	1	0	0	1	0	1	1	0	1	0	1	0	-1	0	1	1	0	0	0	-1	0	0	-1	0	-1	0	-1	0	NA	-1	-1	1	0	0	1	1	0	0	1	-1	1	0	1
Chr01_7650741	1	4.226	0	1	1	1	1	0	0	1	0	1	1	0	1	0	1	0	-1	0	1	1	0	0	0	-1	0	0	-1	0	-1	0	-1	0	NA	-1	-1	1	0	0	1	1	0	0	1	-1	1	0	1
Chr01_7668726	1	4.226	0	1	1	1	1	0	0	1	0	1	1	0	1	0	1	0	-1	0	1	1	0	0	0	-1	0	0	-1	0	-1	0	-1	-1	NA	-1	-1	1	0	0	1	1	0	0	1	-1	1	0	1
Chr01_7640549	1	4.226	0	1	1	1	1	0	0	1	0	1	1	0	1	0	1	0	-1	0	1	1	0	0	0	-1	0	0	-1	0	-1	0	-1	0	NA	-1	-1	1	0	0	1	1	0	0	1	-1	1	0	1
Chr01_7640508	1	4.226	0	-1	-1	-1	-1	0	0	-1	0	-1	-1	0	-1	0	-1	0	1	0	-1	-1	0	0	0	1	0	0	1	0	1	0	1	0	NA	1	1	-1	0	0	-1	-1	0	0	-1	1	-1	0	-1
Chr01_7550332	1	4.226	0	1	1	1	1	0	0	1	0	1	1	0	1	0	1	0	-1	0	1	1	0	0	0	-1	0	0	-1	0	-1	0	-1	0	NA	-1	-1	1	0	0	1	1	0	0	1	-1	1	0	1
Chr01_7640304	1	4.226	0	1	1	1	1	0	0	1	0	1	1	0	1	0	1	0	-1	0	1	1	0	0	0	-1	0	0	-1	0	-1	0	-1	0	NA	-1	-1	1	0	0	1	1	0	0	1	-1	1	0	1
Chr01_7530946	1	4.226	0	1	1	1	1	0	0	1	0	1	1	0	1	0	1	0	-1	0	1	1	0	0	0	-1	0	0	-1	0	-1	0	-1	0	NA	-1	-1	1	0	0	1	1	0	0	1	-1	1	0	1
Chr01_7560565	1	4.226	0	1	1	1	1	0	0	1	0	1	1	0	1	0	1	0	-1	0	1	1	0	0	0	-1	0	0	-1	0	-1	0	-1	0	NA	-1	-1	1	0	0	1	1	0	0	1	-1	1	0	1
Chr01_7530829	1	4.226	0	1	1	1	1	0	0	1	0	1	1	0	1	0	1	0	-1	0	1	1	0	0	0	-1	0	0	-1	0	-1	0	-1	0	NA	-1	-1	1	0	0	1	1	0	0	1	-1	1	0	1
Chr01_7560689	1	4.226	0	1	1	1	1	0	0	1	0	1	1	0	1	0	1	0	-1	0	1	1	0	0	0	-1	0	0	-1	0	-1	0	-1	0	NA	-1	-1	1	0	0	1	1	0	0	1	-1	1	0	1
Chr01_7589701	1	4.226	0	1	1	1	1	0	0	1	0	1	1	0	1	0	1	0	-1	0	1	1	0	0	0	-1	0	0	-1	0	-1	0	-1	0	NA	-1	-1	1	0	0	1	1	0	0	1	-1	1	0	1
Chr01_7640271	1	4.226	0	1	1	1	1	0	0	1	0	1	1	0	1	0	1	0	-1	0	1	1	0	0	0	-1	0	0	-1	0	-1	0	-1	0	NA	-1	-1	1	0	0	1	1	0	0	1	-1	1	0	1
Chr01_7650686	1	4.226	0	1	1	1	1	0	0	1	0	1	1	0	1	0	1	0	-1	0	1	1	0	0	0	-1	0	0	-1	0	-1	0	-1	0	NA	-1	-1	1	0	0	1	1	0	0	1	-1	1	0	1
Chr01_7589957	1	4.226	0	1	1	1	1	0	0	1	0	1	1	0	1	0	1	0	-1	0	1	1	0	0	0	-1	0	0	-1	0	-1	0	-1	0	NA	-1	-1	1	0	0	1	1	0	0	1	-1	1	0	1
Chr01_7550385	1	4.226	0	1	1	1	1	0	0	1	0	1	1	0	1	0	1	0	-1	0	1	1	0	0	0	-1	0	0	-1	0	-1	0	-1	0	NA	-1	-1	1	0	0	1	1	0	0	1	-1	1	0	1
Chr01_7650604	1	4.226	0	1	1	1	1	0	0	1	0	1	1	0	1	0	1	0	-1	0	1	1	0	0	0	-1	0	0	-1	0	-1	0	-1	0	NA	-1	-1	1	0	0	1	1	0	0	1	-1	1	0	1
Chr01_7550350	1	4.226	0	1	1	1	1	0	0	1	0	1	1	0	1	0	1	0	-1	0	1	1	0	0	0	-1	0	0	-1	0	-1	0	-1	0	NA	-1	-1	1	0	0	1	1	0	0	1	-1	1	0	1
Chr01_7530716	1	4.226	0	1	1	1	1	0	0	1	0	1	1	0	1	0	1	0	-1	0	1	1	0	0	0	-1	0	0	-1	0	-1	0	-1	0	NA	-1	-1	1	0	0	1	1	0	0	1	-1	1	0	1
Chr01_7560803	1	4.226	0	1	1	1	1	0	1	1	0	1	1	0	1	0	1	0	-1	0	1	1	0	0	0	-1	0	0	-1	0	-1	0	-1	0	NA	-1	-1	1	0	0	1	1	1	0	1	-1	1	0	1
Chr01_7576728	1	4.226	0	1	1	1	1	0	0	1	0	1	1	0	1	0	1	0	-1	0	1	1	0	0	0	-1	0	0	-1	0	-1	0	-1	0	NA	-1	-1	1	0	0	1	1	0	0	1	-1	1	0	1
Chr01_7546033	1	4.226	0	1	1	1	1	0	0	1	0	1	1	0	1	0	1	0	-1	0	1	1	0	0	0	-1	0	0	-1	0	-1	0	-1	0	NA	-1	-1	1	0	0	1	1	0	0	1	-1	1	0	1
Chr01_7640594	1	4.226	0	1	1	1	1	0	0	1	0	1	1	0	1	0	1	0	-1	0	1	1	0	0	0	-1	0	0	-1	0	-1	0	-1	0	NA	-1	-1	1	0	0	1	1	0	0	1	-1	1	0	1
Chr01_7668622	1	4.226	0	1	1	1	1	0	-1	1	0	1	1	0	1	0	1	0	-1	0	1	1	0	0	0	-1	0	0	-1	0	-1	0	-1	0	NA	-1	-1	1	0	0	1	1	0	0	1	-1	1	0	1
Chr01_7576372	1	4.226	0	1	1	1	1	0	0	1	0	1	1	0	1	0	1	0	-1	0	1	1	0	0	0	-1	0	0	-1	0	-1	0	-1	0	NA	-1	-1	1	0	0	1	1	0	0	1	-1	1	0	1
Chr01_7650571	1	4.226	0	1	1	1	1	0	0	1	0	1	1	0	1	0	1	0	-1	0	1	1	0	0	0	-1	0	0	-1	0	-1	0	-1	0	NA	-1	-1	1	0	0	1	1	0	0	1	-1	1	0	1
Chr01_7668531	1	4.226	0	1	1	1	1	0	0	1	0	1	1	0	1	0	1	0	-1	0	1	1	0	0	0	-1	0	0	-1	0	-1	0	-1	0	NA	-1	-1	1	0	0	1	1	0	0	1	-1	1	0	1
Chr01_7650731	1	4.226	0	1	1	1	1	0	0	1	0	1	1	0	1	0	1	0	-1	0	1	1	0	0	0	-1	0	0	-1	0	-1	0	-1	0	NA	-1	-1	1	0	0	1	1	0	0	1	-1	1	0	1
Chr01_7660795	1	4.226	0	1	1	1	1	0	0	1	0	1	1	0	1	0	1	0	-1	0	1	1	0	0	0	-1	0	0	-1	0	-1	0	-1	0	NA	-1	-1	1	0	0	1	1	0	0	1	-1	1	0	1
Chr01_7560735	1	4.226	0	1	1	1	1	0	0	1	0	1	1	0	1	0	1	0	-1	0	1	1	0	0	0	-1	0	0	-1	0	-1	0	-1	0	NA	-1	-1	1	0	0	1	1	0	0	1	-1	1	0	1
Chr01_7576738	1	4.226	0	1	1	1	1	0	0	1	0	1	1	0	1	0	1	0	-1	0	1	1	0	0	0	-1	0	0	-1	0	-1	0	-1	0	NA	-1	-1	1	0	0	1	1	0	0	1	-1	1	0	1
Chr01_7650502	1	4.226	0	1	1	1	1	0	0	1	0	1	1	0	1	0	1	0	-1	0	1	1	0	0	0	-1	0	0	-1	0	-1	0	-1	0	NA	-1	-1	1	0	0	1	1	0	0	1	-1	1	0	1
Chr01_7576634	1	4.226	0	1	1	1	1	0	0	1	0	1	1	0	1	0	1	0	-1	0	1	1	0	0	0	-1	0	0	-1	0	-1	0	-1	0	NA	-1	-1	1	0	0	1	1	0	0	1	-1	1	0	1
Chr01_7530707	1	4.226	0	1	1	1	1	0	0	1	0	1	1	0	1	0	1	0	-1	0	1	1	0	0	0	-1	0	0	-1	0	-1	0	-1	0	NA	-1	-1	1	0	0	1	1	0	0	1	-1	1	0	1
Chr01_7576561	1	4.226	0	1	1	1	1	0	0	1	0	1	1	0	1	0	1	0	-1	0	1	1	0	0	0	-1	0	0	-1	0	-1	0	-1	0	NA	-1	-1	1	0	0	1	1	0	0	1	-1	1	0	1
Chr01_7593776	1	4.226	0	1	1	1	1	0	0	1	0	1	1	0	1	0	1	0	-1	0	1	1	0	0	0	-1	0	0	-1	0	-1	0	-1	0	NA	-1	-1	1	0	0	1	1	0	0	1	-1	1	0	1
Chr01_7560764	1	4.226	0	1	1	1	1	0	0	1	0	1	1	0	1	0	1	0	-1	0	1	1	0	0	1	-1	0	0	-1	0	-1	0	-1	0	NA	-1	-1	1	0	0	1	1	0	0	1	-1	1	0	1
Chr01_7593811	1	4.226	0	1	1	1	1	0	0	1	0	1	1	0	1	0	1	0	-1	0	1	1	0	0	0	-1	0	0	-1	0	-1	0	-1	0	NA	-1	-1	1	0	0	1	1	0	0	1	-1	1	0	1
Chr01_7530821	1	4.226	0	1	1	1	1	0	0	1	0	1	1	0	1	0	1	0	-1	0	1	1	0	0	0	-1	0	0	-1	0	-1	0	-1	0	NA	-1	-1	1	0	0	1	1	0	0	1	-1	1	0	1
Chr01_7560596	1	4.226	0	1	1	1	1	0	0	1	0	1	1	0	1	0	1	0	-1	0	1	1	0	0	0	-1	0	0	-1	0	-1	0	-1	0	NA	-1	-1	1	0	0	1	1	0	0	1	-1	1	0	1
Chr01_7550044	1	4.226	0	1	1	1	1	0	0	1	0	1	1	0	1	0	1	0	-1	0	1	1	0	0	0	-1	0	0	-1	0	-1	0	-1	0	NA	-1	-1	1	0	0	1	1	0	0	1	-1	1	0	1
Chr01_7531021	1	4.226	0	1	1	1	1	0	0	1	0	1	1	0	1	0	1	0	-1	0	1	1	0	0	0	-1	0	0	-1	0	-1	0	-1	0	NA	-1	-1	1	0	0	1	1	0	0	1	-1	1	0	1
Chr01_7560987	1	4.226	0	1	1	1	1	0	0	1	0	1	1	1	1	0	1	0	NA	0	1	1	0	1	1	-1	0	0	-1	0	NA	0	-1	0	NA	-1	-1	1	0	0	1	1	0	1	1	-1	1	0	1
Chr01_7560562	1	4.226	0	1	1	1	1	0	0	1	0	1	1	0	1	0	1	0	-1	0	1	1	0	0	0	-1	0	0	-1	0	-1	0	-1	0	NA	-1	-1	1	0	0	1	1	0	0	1	-1	1	0	1
Chr01_7593976	1	4.226	0	1	1	1	1	0	0	1	0	1	1	0	1	0	1	0	-1	0	1	1	0	0	0	-1	0	0	-1	0	-1	0	-1	0	NA	-1	-1	1	0	0	1	1	0	0	1	-1	1	0	1
Chr01_7594005	1	4.226	0	1	1	1	1	0	0	1	0	1	1	0	1	0	1	0	-1	0	1	1	0	0	0	-1	0	0	-1	0	-1	0	-1	0	NA	-1	-1	1	0	0	1	1	0	0	1	-1	1	0	1
Chr01_7590039	1	4.226	0	1	1	1	1	0	0	1	0	1	1	0	1	0	1	0	-1	0	1	1	0	0	0	-1	0	0	-1	0	-1	0	-1	0	NA	-1	-1	1	0	0	1	1	0	0	1	-1	1	0	1
Chr01_7550233	1	4.226	0	1	1	1	1	0	0	1	0	1	1	0	1	0	1	0	-1	0	1	1	0	0	0	-1	0	0	-1	0	-1	0	-1	0	NA	-1	-1	1	0	0	1	1	0	0	1	-1	1	0	1
Chr01_7589890	1	4.226	0	1	1	1	1	0	0	1	0	1	1	0	1	0	1	0	-1	0	1	1	0	0	0	-1	0	0	-1	0	-1	0	-1	0	NA	-1	-1	1	0	0	1	1	0	0	1	-1	1	0	1
Chr01_7589833	1	4.226	0	1	1	1	1	0	0	1	0	1	1	0	1	0	1	0	-1	0	1	1	0	0	0	-1	0	0	-1	0	-1	0	-1	0	NA	-1	-1	1	0	0	1	1	0	0	1	-1	1	0	1
Chr01_7589951	1	4.226	0	1	1	1	1	0	1	1	0	1	1	0	1	0	1	0	-1	0	1	1	0	0	0	-1	1	0	-1	0	-1	0	-1	0	NA	-1	-1	1	0	0	1	1	0	0	1	-1	1	0	1
Chr01_7623577	1	4.226	0	1	1	1	1	0	0	NA	0	1	1	0	1	0	1	0	-1	0	1	1	0	0	1	-1	0	0	-1	0	-1	0	-1	0	NA	-1	-1	1	0	0	1	1	-1	0	1	-1	1	0	1
Chr01_7650366	1	4.226	0	1	1	1	1	0	0	1	0	1	1	0	1	0	1	0	-1	0	1	1	0	0	0	-1	0	0	-1	0	-1	0	-1	0	NA	-1	-1	1	0	0	1	1	0	0	1	-1	1	0	1
Chr01_7668441	1	4.226	0	1	1	1	1	0	0	1	0	1	1	0	1	0	1	0	-1	0	1	1	0	0	0	-1	0	0	-1	0	-1	0	-1	0	NA	-1	-1	1	0	0	1	1	0	0	1	-1	1	0	1
Chr01_7576423	1	4.226	0	1	1	1	1	0	0	1	0	1	1	0	1	0	1	0	-1	0	1	1	0	0	0	-1	0	0	-1	0	-1	0	-1	0	NA	-1	-1	1	0	0	1	1	0	0	1	-1	1	0	1
Chr01_7640568	1	4.226	0	1	1	1	1	0	0	1	0	1	1	0	1	0	1	0	-1	0	1	1	0	0	0	-1	0	0	-1	0	-1	0	-1	0	NA	-1	-1	1	0	0	1	1	0	0	1	-1	1	0	1
Chr01_7531097	1	4.226	0	1	1	1	1	0	0	1	0	1	1	0	1	0	1	0	-1	0	1	1	0	0	0	-1	0	0	-1	0	-1	0	-1	0	NA	-1	-1	1	0	0	1	1	0	0	1	-1	1	0	1
Chr01_7590014	1	4.226	0	1	1	1	1	0	0	1	0	1	1	0	1	0	1	0	-1	0	1	1	0	0	0	-1	0	0	-1	0	-1	0	-1	0	NA	-1	-1	1	0	0	1	1	0	0	1	-1	1	0	1
Chr01_7545876	1	4.226	0	1	1	1	1	0	0	1	0	1	1	0	1	0	1	0	-1	0	1	1	0	0	0	-1	0	0	-1	0	-1	0	-1	0	NA	-1	-1	1	0	0	1	1	0	0	1	-1	1	0	1
Chr01_7668595	1	4.226	0	1	1	1	1	0	0	1	0	1	1	0	1	0	1	0	-1	0	1	1	0	0	0	-1	0	0	-1	0	-1	0	-1	0	NA	-1	-1	1	0	0	1	1	0	0	1	-1	1	0	1
Chr01_7589992	1	4.226	0	1	1	1	1	0	0	1	0	1	1	0	1	0	1	0	-1	0	1	1	0	0	0	-1	0	0	-1	0	-1	0	-1	0	NA	-1	-1	1	0	0	1	1	0	0	1	-1	1	0	1
Chr01_7550369	1	4.226	0	1	1	1	1	0	0	1	0	1	1	0	1	0	1	0	-1	0	1	1	0	0	0	-1	0	0	-1	0	-1	0	-1	0	NA	-1	-1	1	0	0	1	1	0	0	1	-1	1	0	1
Chr01_7668352	1	4.226	0	1	1	1	1	0	0	1	0	1	1	0	1	0	1	0	-1	0	1	1	0	0	0	-1	0	0	-1	0	-1	0	-1	0	NA	-1	-1	1	0	0	1	1	0	0	1	-1	1	0	1
Chr01_7576321	1	4.226	0	1	1	1	1	0	0	1	0	1	1	0	1	0	1	0	-1	0	1	1	0	0	0	-1	0	0	-1	0	-1	0	-1	0	NA	-1	-1	1	0	0	1	1	0	0	1	-1	1	0	1
Chr01_7550071	1	4.226	0	1	1	1	1	0	0	1	0	1	1	0	1	0	1	0	-1	0	1	1	0	0	0	-1	0	0	-1	0	-1	0	-1	0	NA	-1	-1	1	0	0	1	1	0	0	1	-1	1	0	1
Chr01_7522089	1	4.488	0	1	1	1	0	0	0	1	0	1	1	0	1	0	1	0	-1	0	1	1	0	0	0	-1	0	0	-1	0	-1	0	-1	0	NA	-1	-1	1	0	0	1	1	NA	0	1	-1	1	0	1
Chr01_7522108	1	4.488	0	1	1	1	0	0	0	1	0	1	1	0	1	0	1	0	-1	0	1	1	0	0	0	-1	0	0	-1	0	-1	0	-1	0	NA	-1	-1	1	0	0	1	1	1	0	1	-1	1	0	1
Chr01_7469191	1	4.488	0	1	1	1	0	0	0	1	0	1	1	0	1	1	1	0	NA	0	1	1	0	0	0	-1	0	1	-1	0	-1	0	-1	1	NA	-1	-1	1	0	0	1	1	0	0	1	-1	1	0	1
Chr01_7500149	1	4.488	0	1	1	1	0	0	0	1	0	1	1	0	1	0	1	0	-1	0	1	1	0	0	0	-1	0	0	-1	0	-1	0	-1	0	0	-1	-1	1	0	0	1	1	0	0	1	-1	1	0	1
Chr01_7479981	1	4.488	0	1	1	1	0	0	0	1	0	1	1	0	1	0	1	0	-1	0	1	1	0	0	0	-1	0	0	-1	0	-1	0	-1	0	NA	-1	-1	1	0	0	1	1	0	0	1	-1	1	0	1
Chr01_7462861	1	4.488	0	1	1	1	0	0	0	1	0	1	1	0	1	0	1	0	-1	0	1	1	0	0	0	-1	0	0	-1	0	-1	0	-1	0	NA	-1	-1	1	0	0	1	1	0	0	1	-1	1	0	1
Chr01_7479753	1	4.488	0	1	1	1	0	0	0	1	0	1	1	0	1	0	1	0	-1	0	1	1	0	0	0	-1	0	0	-1	0	-1	0	-1	0	NA	-1	-1	1	0	0	1	1	0	0	1	-1	1	0	1
Chr01_7480455	1	4.488	0	1	1	1	0	0	0	1	0	1	1	0	1	0	1	0	-1	0	1	1	0	0	0	-1	0	0	-1	0	-1	0	-1	0	NA	-1	-1	1	0	0	1	1	0	0	1	-1	1	0	1
Chr01_7494860	1	4.488	0	1	1	1	0	0	0	1	0	1	1	0	1	0	1	0	-1	0	1	1	0	0	0	-1	0	0	-1	0	-1	0	-1	0	NA	-1	-1	1	0	0	1	1	0	0	1	-1	1	0	1
Chr01_7479692	1	4.488	0	1	1	1	0	0	0	1	0	1	1	0	1	0	1	0	-1	0	1	1	0	0	0	-1	0	0	-1	0	-1	0	-1	0	NA	-1	-1	1	0	0	1	1	0	0	1	-1	1	0	1
Chr01_7470259	1	4.488	0	1	1	1	0	0	0	1	0	1	1	0	1	0	1	0	-1	0	1	1	0	0	0	-1	0	0	-1	0	-1	0	-1	0	NA	-1	-1	1	0	0	1	1	0	0	1	-1	1	0	1
Chr01_7470192	1	4.488	0	1	1	1	0	0	0	1	0	1	1	0	1	0	1	0	-1	0	1	1	0	0	0	-1	0	0	-1	0	-1	0	-1	0	NA	-1	-1	1	0	0	1	1	0	0	1	-1	1	0	1
Chr01_7470016	1	4.488	0	1	1	1	0	0	0	1	0	1	1	0	1	0	1	0	-1	0	1	1	0	0	0	-1	0	0	-1	0	-1	0	-1	0	NA	-1	-1	1	0	0	1	1	0	0	1	-1	1	0	1
Chr01_7480562	1	4.488	0	1	1	1	0	0	0	1	0	1	1	0	1	0	1	0	-1	0	1	1	0	0	0	-1	0	0	-1	0	-1	0	-1	0	NA	-1	-1	1	0	0	1	1	0	0	1	-1	1	0	1
Chr01_7480669	1	4.488	0	1	1	1	0	0	0	1	0	1	1	0	1	0	1	0	-1	0	1	1	0	0	0	-1	0	0	-1	0	-1	0	-1	0	NA	-1	-1	1	0	0	1	1	0	0	1	-1	1	0	1
Chr01_7479842	1	4.488	0	1	1	1	0	0	0	1	0	1	1	0	1	0	1	0	-1	0	1	1	0	0	0	-1	0	0	-1	0	-1	0	-1	0	NA	-1	-1	1	0	0	1	1	0	0	1	-1	1	0	1
Chr01_7469220	1	4.488	0	1	1	1	0	0	0	1	0	1	1	0	1	0	1	0	-1	0	1	1	0	0	0	-1	0	0	-1	0	-1	0	-1	0	NA	-1	-1	1	0	0	1	1	0	0	1	-1	1	0	1
Chr01_7469319	1	4.488	0	1	1	1	0	0	0	1	0	1	1	0	1	0	1	0	-1	0	1	1	0	0	0	-1	0	0	-1	0	-1	0	-1	0	NA	-1	-1	1	0	0	1	1	0	0	1	-1	1	0	1
Chr01_7470228	1	4.488	0	1	1	1	0	0	0	1	0	1	1	0	1	0	1	0	-1	0	1	1	0	0	0	-1	0	0	-1	0	-1	0	-1	0	NA	-1	-1	1	0	0	1	1	0	0	1	-1	1	0	1
Chr01_7463005	1	4.488	0	1	1	1	0	0	0	1	0	1	1	0	1	0	1	0	-1	0	1	1	0	0	0	-1	0	0	-1	0	-1	0	-1	0	NA	-1	-1	1	0	0	1	1	0	0	1	-1	1	0	1
Chr01_7470394	1	4.488	0	1	1	1	0	0	0	1	0	1	1	0	1	0	1	0	-1	0	1	1	0	0	0	-1	0	0	-1	0	-1	0	-1	0	NA	-1	-1	1	0	0	1	1	0	0	1	-1	1	0	1
Chr01_7470238	1	4.488	0	1	1	1	0	0	0	1	0	1	1	0	1	0	1	0	-1	0	1	1	0	0	0	-1	0	0	-1	0	-1	0	-1	0	NA	-1	-1	1	0	0	1	1	0	0	1	-1	1	0	1
Chr01_7469597	1	4.488	0	1	1	1	0	0	0	1	0	1	1	0	1	0	1	0	-1	0	1	1	0	0	0	-1	0	0	-1	0	-1	0	-1	0	NA	-1	-1	1	0	0	1	1	0	0	1	-1	1	0	1
Chr01_7470331	1	4.488	0	1	1	1	0	0	0	1	0	1	1	0	1	0	1	0	-1	0	1	1	0	0	0	-1	0	0	-1	0	-1	0	-1	0	NA	-1	-1	1	0	0	1	1	0	0	1	-1	1	0	1
Chr01_7500198	1	4.488	0	1	1	1	0	0	0	1	0	1	1	0	1	0	1	0	-1	0	1	1	0	0	0	-1	0	0	-1	0	-1	0	-1	0	0	-1	-1	1	0	0	1	1	0	0	1	-1	1	0	1
Chr01_7469263	1	4.488	0	1	1	1	0	0	0	1	0	1	1	0	1	0	1	0	-1	0	1	1	0	0	0	-1	0	0	-1	0	-1	0	-1	0	NA	-1	-1	1	0	0	1	1	0	0	1	-1	1	0	1
Chr01_7470419	1	4.488	0	1	1	1	0	0	0	1	0	1	1	0	1	0	1	0	-1	0	1	1	0	0	0	-1	-1	0	-1	0	-1	0	-1	0	NA	-1	-1	1	0	0	1	1	0	0	1	-1	1	0	1
Chr01_7480528	1	4.488	0	1	1	1	0	0	0	1	0	1	1	0	1	0	1	0	-1	0	1	1	0	0	0	-1	0	0	-1	0	-1	0	-1	0	0	-1	-1	1	0	0	1	1	0	0	1	-1	1	0	1
Chr01_7500522	1	4.488	0	1	1	1	0	0	0	1	0	1	1	0	1	0	1	0	-1	0	1	1	0	0	0	-1	0	0	-1	0	-1	0	-1	0	NA	-1	-1	1	0	0	1	1	0	0	1	-1	1	0	1
Chr01_7470457	1	4.488	0	1	1	1	0	0	0	1	0	1	1	0	1	0	1	0	-1	0	1	1	0	0	0	-1	NA	0	-1	0	-1	1	-1	0	NA	-1	-1	1	0	0	1	1	0	0	1	-1	1	0	1
Chr01_7480657	1	4.488	0	1	1	1	0	0	0	1	0	1	1	0	1	0	1	0	-1	0	1	1	0	0	0	-1	0	0	-1	0	-1	0	-1	0	NA	-1	-1	1	0	0	1	1	0	0	1	-1	1	0	1
Chr01_7500124	1	4.488	0	1	1	1	0	0	0	1	0	1	1	0	1	0	1	0	-1	0	1	1	0	0	0	-1	0	0	-1	0	-1	0	-1	0	0	-1	-1	1	0	0	1	1	0	0	1	-1	1	0	1
Chr01_7479670	1	4.488	0	1	1	1	0	0	0	1	0	1	1	0	1	0	1	0	-1	0	1	1	0	0	0	-1	0	0	-1	0	-1	0	-1	0	NA	-1	-1	1	0	0	1	1	0	0	1	-1	1	0	1
Chr01_7480825	1	4.488	0	1	1	1	0	0	0	1	0	1	1	0	1	0	1	0	-1	0	1	1	0	0	0	-1	0	0	-1	0	-1	0	-1	0	NA	-1	-1	1	0	0	1	1	0	0	1	-1	1	0	1
Chr01_7469435	1	4.488	0	1	1	1	0	0	0	1	0	1	1	0	1	0	1	0	-1	0	1	1	0	0	0	-1	0	0	-1	0	-1	0	-1	0	NA	-1	-1	1	0	0	1	1	0	0	1	-1	1	0	1
Chr01_7462990	1	4.488	0	1	1	1	0	0	0	1	0	1	1	0	1	0	1	0	-1	0	1	1	0	0	0	-1	0	0	-1	0	-1	0	-1	0	NA	-1	-1	1	0	0	1	1	0	0	1	-1	1	0	1
Chr01_7382512	1	4.488	0	1	1	1	0	0	0	1	0	1	1	0	1	0	1	0	-1	0	1	1	0	0	0	-1	0	0	-1	0	-1	0	-1	0	NA	-1	-1	1	0	0	1	1	-1	0	1	-1	1	0	1
Chr01_7382122	1	4.488	0	1	1	1	0	0	0	1	0	1	1	0	1	0	1	0	-1	0	1	1	0	0	0	-1	0	0	-1	0	-1	0	-1	0	0	-1	-1	1	0	0	1	1	-1	0	1	-1	1	0	1
Chr01_7430432	1	4.488	0	1	1	1	0	0	0	1	0	1	1	0	1	0	1	0	-1	0	1	1	0	0	0	-1	0	0	-1	0	-1	0	-1	0	NA	-1	-1	1	0	0	1	1	-1	0	1	-1	1	0	1
Chr01_7382374	1	4.488	0	1	1	1	0	0	0	1	0	1	1	0	1	0	1	0	-1	0	1	1	0	0	0	-1	0	0	-1	0	-1	0	-1	0	NA	-1	-1	1	0	0	1	1	-1	0	1	-1	1	0	1
Chr01_7430610	1	4.488	0	1	1	1	0	0	0	1	0	1	1	0	1	0	1	0	-1	0	1	1	0	0	0	-1	0	0	-1	0	-1	0	-1	0	NA	-1	-1	1	0	0	1	1	-1	0	1	-1	1	0	1
Chr01_7430404	1	4.488	0	1	1	1	0	0	0	1	0	1	1	0	1	0	1	0	-1	0	1	1	0	0	0	-1	0	0	-1	0	-1	0	-1	0	NA	-1	-1	1	0	0	1	1	-1	0	1	-1	1	0	1
Chr01_7426299	1	4.488	0	1	1	1	0	0	0	1	0	1	1	0	1	0	1	0	-1	0	1	1	0	0	0	-1	0	0	-1	0	-1	0	-1	0	NA	-1	-1	1	0	0	1	1	-1	0	1	-1	1	0	1
Chr01_7370719	1	4.488	0	1	1	1	0	0	0	1	0	1	1	0	1	0	1	0	-1	0	1	1	0	0	0	-1	0	0	-1	0	-1	0	-1	0	NA	-1	-1	1	0	0	1	1	-1	0	1	-1	1	0	1
Chr01_7382225	1	4.488	0	1	1	1	0	0	0	1	0	1	1	0	1	0	1	0	-1	0	1	1	0	0	0	-1	0	0	-1	0	-1	0	-1	0	NA	-1	-1	1	0	0	1	1	-1	0	1	-1	1	0	1
Chr01_7426386	1	4.488	0	1	1	1	0	0	0	1	0	1	1	0	1	0	1	0	-1	0	1	1	0	0	0	-1	0	0	-1	0	-1	0	-1	0	NA	-1	-1	1	0	0	1	1	-1	0	1	-1	1	0	1
Chr01_7410622	1	4.488	0	1	1	1	0	0	1	1	0	1	1	0	1	0	1	0	-1	0	1	1	0	0	0	-1	0	0	-1	0	-1	0	-1	0	1	-1	-1	1	0	0	1	1	-1	0	1	-1	1	0	1
Chr01_7430457	1	4.488	0	1	1	1	0	0	0	1	0	1	1	0	1	0	1	0	-1	0	1	1	0	0	0	-1	0	0	-1	0	-1	0	-1	0	NA	-1	-1	1	0	0	1	1	-1	0	1	-1	1	0	1
Chr01_7382085	1	4.488	0	1	1	1	0	0	0	1	0	1	1	0	1	0	1	0	-1	0	1	1	0	0	0	-1	0	0	-1	0	-1	0	-1	0	NA	-1	-1	1	0	0	1	1	-1	0	1	-1	1	0	1
Chr01_7382311	1	4.488	0	1	1	1	0	0	0	1	0	1	1	0	1	0	1	0	-1	0	1	1	0	0	0	-1	0	0	-1	0	-1	0	-1	0	NA	-1	-1	1	0	0	1	1	-1	0	1	-1	1	0	1
Chr01_7382634	1	4.488	0	1	1	1	0	0	0	1	0	1	1	0	1	0	1	0	-1	0	1	1	0	0	0	-1	0	0	-1	0	-1	0	-1	0	NA	-1	-1	1	0	0	1	1	-1	0	1	-1	1	0	1
Chr01_7410554	1	4.488	0	1	1	1	0	0	0	1	0	1	1	0	1	0	1	0	-1	0	1	1	0	0	0	-1	0	0	-1	0	-1	0	-1	0	NA	-1	-1	1	0	0	1	1	-1	0	1	-1	1	0	1
Chr01_7410396	1	4.488	0	1	1	1	0	0	0	1	0	1	1	0	1	0	1	0	-1	0	1	1	0	0	0	-1	0	0	-1	0	-1	0	-1	0	NA	-1	-1	1	0	0	1	1	-1	0	1	-1	1	0	1
Chr01_7382286	1	4.488	0	1	1	1	0	0	0	1	0	1	1	0	1	0	1	0	-1	0	1	1	0	0	0	-1	0	0	-1	0	-1	0	-1	0	NA	-1	-1	1	0	0	1	1	-1	0	1	-1	1	0	1
Chr01_7430276	1	4.488	0	1	1	1	0	0	0	1	0	1	1	0	1	0	1	0	-1	0	1	1	0	0	0	-1	0	0	-1	0	-1	0	-1	0	NA	-1	-1	1	0	0	1	1	-1	0	1	-1	1	0	1
Chr01_7370602	1	4.488	0	1	1	1	0	0	0	1	0	1	1	0	1	0	1	0	-1	0	1	1	0	0	0	-1	0	0	-1	0	-1	0	-1	0	NA	-1	-1	1	0	0	1	1	-1	0	1	-1	1	0	1
Chr01_7430588	1	4.488	0	1	1	1	0	0	0	1	0	1	1	0	1	0	1	0	-1	0	1	1	0	0	0	-1	0	0	-1	0	-1	0	-1	0	NA	-1	-1	1	0	0	1	1	-1	0	1	-1	1	0	1
Chr01_7382537	1	4.488	0	1	1	1	0	0	0	1	0	1	1	0	1	0	1	0	-1	0	1	1	0	0	0	-1	0	0	-1	0	-1	0	-1	0	NA	-1	-1	1	0	0	1	1	-1	0	1	-1	1	0	1
Chr01_7410462	1	4.488	0	1	1	1	0	0	0	1	0	1	1	0	1	0	1	0	-1	0	1	1	0	0	0	-1	0	0	-1	0	-1	0	-1	0	NA	-1	-1	1	0	0	1	1	-1	0	1	-1	1	0	1
Chr01_7382160	1	4.488	0	1	1	1	0	0	0	1	0	1	1	0	1	0	1	0	-1	0	1	1	0	0	0	-1	0	0	-1	0	-1	0	-1	0	0	-1	-1	1	0	0	1	1	-1	0	1	-1	1	0	1
Chr01_7370442	1	4.488	0	1	1	1	0	0	0	1	0	1	1	0	1	0	1	0	-1	0	1	1	0	0	0	-1	0	0	-1	0	-1	0	-1	0	NA	-1	-1	1	0	0	1	1	-1	0	1	-1	1	0	1
Chr01_7382174	1	4.488	0	1	1	1	0	0	0	1	0	1	1	0	1	0	1	0	-1	0	1	1	0	0	0	-1	0	0	-1	0	-1	0	-1	0	0	-1	-1	1	0	0	1	1	-1	0	1	-1	1	0	1
Chr01_7382252	1	4.488	0	1	1	1	0	0	0	1	0	1	1	0	1	0	1	0	-1	0	1	1	0	0	0	-1	0	0	-1	0	-1	0	-1	0	NA	-1	-1	1	0	0	1	1	-1	0	1	-1	1	0	1
Chr01_7382324	1	4.488	0	1	1	1	0	0	0	1	0	1	1	0	1	0	1	0	-1	0	1	1	0	0	0	-1	0	0	-1	0	-1	0	-1	0	NA	-1	-1	1	0	0	1	1	-1	0	1	-1	1	0	1
Chr01_7382387	1	4.488	0	1	1	1	0	0	0	1	0	1	1	0	1	0	1	0	-1	0	1	1	0	0	0	-1	0	0	-1	0	-1	0	-1	0	NA	-1	-1	1	0	0	1	1	-1	0	1	-1	1	0	1
Chr01_7430551	1	4.488	0	1	1	1	0	0	0	1	0	1	1	0	1	0	1	0	-1	0	1	1	0	0	0	-1	0	0	-1	0	-1	0	-1	0	NA	-1	-1	1	0	0	1	1	-1	0	1	-1	1	0	1
Chr01_7370456	1	4.749	0	1	1	1	0	0	0	1	0	1	1	0	1	0	1	0	-1	0	1	1	0	0	0	-1	0	0	-1	0	-1	0	-1	0	NA	-1	-1	1	0	0	1	1	-1	0	1	-1	1	0	1
Chr01_7370390	1	4.749	0	1	1	1	0	0	0	1	0	1	1	0	1	0	1	0	-1	0	1	1	0	0	0	-1	0	0	-1	0	-1	0	-1	0	0	-1	-1	1	0	0	1	1	-1	0	1	-1	1	0	1
Chr01_7369286	1	4.749	0	-1	-1	-1	0	0	0	-1	0	-1	-1	0	-1	1	0	0	1	0	-1	-1	0	0	0	1	0	0	1	0	1	0	1	0	NA	1	1	-1	0	0	-1	-1	1	0	-1	1	-1	0	-1
Chr01_7369073	1	4.749	0	1	1	1	0	0	0	1	0	1	1	0	1	0	1	0	-1	0	1	1	0	0	0	-1	0	0	-1	0	-1	0	-1	0	NA	-1	-1	1	0	0	1	1	-1	0	1	-1	1	0	1
Chr01_7369223	1	4.749	0	-1	-1	-1	0	0	0	-1	0	-1	-1	0	-1	0	-1	0	1	0	-1	-1	0	0	0	1	0	0	1	0	1	0	1	0	NA	1	1	-1	0	0	-1	-1	1	0	-1	1	-1	0	-1
Chr01_7351826	1	5.011	0	1	1	1	0	0	0	1	0	1	1	0	1	0	1	0	-1	0	1	1	0	1	0	-1	0	0	-1	0	-1	0	-1	0	NA	-1	-1	1	0	0	1	1	NA	0	1	NA	1	0	1
Chr01_7351695	1	5.011	0	1	1	1	0	0	0	1	0	1	1	0	1	0	1	0	-1	0	1	1	0	0	0	-1	0	0	-1	0	-1	0	-1	0	NA	-1	-1	1	0	0	1	1	-1	0	1	-1	1	0	1
Chr01_7343017	1	5.011	0	1	1	1	0	0	0	1	0	1	1	0	1	0	1	0	-1	0	1	1	0	0	0	-1	0	0	-1	0	-1	0	-1	0	NA	-1	-1	1	0	0	1	1	-1	0	1	-1	1	0	1
Chr01_7351681	1	5.011	0	1	1	1	0	0	0	1	0	1	1	0	1	0	1	0	-1	0	1	1	0	0	0	-1	0	0	-1	0	-1	0	-1	0	NA	-1	-1	1	0	0	1	1	-1	0	1	-1	1	0	1
Chr01_7316874	1	5.011	0	1	1	1	0	0	0	1	0	1	1	0	1	0	1	0	-1	0	1	1	0	0	0	-1	0	0	-1	0	-1	0	-1	0	NA	-1	-1	1	0	0	1	1	-1	0	1	-1	1	0	1
Chr01_7300393	1	5.011	0	1	1	1	0	0	0	1	0	1	1	0	1	0	1	0	-1	0	1	1	0	0	0	-1	0	0	-1	0	-1	0	-1	0	NA	-1	-1	1	0	0	1	1	-1	0	1	-1	1	0	1
Chr01_7316916	1	5.011	0	1	1	1	0	0	0	1	0	1	1	0	1	0	1	0	-1	0	1	1	0	0	0	-1	0	0	-1	0	-1	0	-1	0	NA	-1	-1	1	0	0	1	1	-1	0	1	0	1	0	1
Chr01_7274741	1	5.011	0	1	1	1	0	0	0	1	0	1	1	0	1	0	1	0	-1	0	1	1	0	0	0	-1	0	0	-1	0	-1	0	-1	0	NA	-1	-1	1	0	0	1	1	-1	0	1	-1	1	0	1
Chr01_7300601	1	5.011	0	1	1	1	0	0	0	1	0	1	1	0	1	0	1	0	-1	0	1	1	0	0	0	-1	0	0	-1	0	-1	0	-1	0	NA	-1	-1	1	0	0	1	1	-1	0	1	-1	1	0	1
Chr01_7300388	1	5.011	0	1	1	1	0	0	0	1	0	1	1	0	1	0	1	0	-1	0	1	1	0	0	0	-1	0	0	-1	0	-1	0	-1	0	NA	-1	-1	1	0	0	1	1	-1	0	1	-1	1	0	1
Chr01_7274600	1	5.011	0	1	1	1	0	0	0	1	0	1	1	0	1	0	1	0	-1	0	1	1	0	0	0	-1	0	0	-1	0	-1	0	-1	0	0	-1	-1	1	0	0	1	1	-1	0	1	-1	1	0	1
Chr01_7316732	1	5.011	0	1	1	1	0	0	0	1	0	1	1	0	1	0	1	0	-1	0	1	1	0	0	0	-1	0	0	-1	0	-1	0	-1	0	NA	-1	-1	1	0	0	1	1	-1	0	1	-1	1	0	1
Chr01_7300427	1	5.011	0	1	1	1	0	0	0	1	0	1	1	0	1	0	1	0	-1	0	1	1	0	0	0	-1	0	0	-1	0	-1	0	-1	0	NA	-1	-1	1	0	0	1	1	-1	0	1	-1	1	0	1
Chr01_7316716	1	5.011	0	1	1	1	0	0	0	1	0	1	1	0	1	0	1	0	-1	0	1	1	0	0	0	-1	0	0	-1	0	-1	0	-1	0	NA	-1	-1	1	0	0	1	1	-1	0	1	-1	1	0	1
Chr01_7300261	1	5.011	0	1	1	1	0	0	0	1	0	1	1	0	1	0	1	0	-1	0	1	1	0	0	0	-1	0	0	-1	0	-1	0	-1	0	NA	-1	-1	1	0	0	1	1	-1	0	1	-1	1	0	1
Chr01_7298778	1	5.011	0	1	1	1	0	0	0	1	0	1	1	0	1	0	1	0	-1	0	1	1	0	0	0	-1	0	0	-1	0	-1	0	-1	0	NA	-1	-1	1	0	0	1	1	-1	0	1	-1	1	0	1
Chr01_7298727	1	5.011	0	1	1	1	0	0	0	1	0	1	1	0	1	0	1	0	NA	0	1	1	0	0	0	-1	0	0	-1	0	-1	0	-1	0	NA	-1	-1	1	0	0	1	1	-1	0	1	-1	1	0	1
Chr01_7274891	1	5.011	0	1	1	1	0	0	0	1	0	1	1	0	1	0	1	0	-1	0	1	1	0	0	0	-1	0	0	-1	0	-1	0	-1	0	NA	-1	-1	1	0	0	1	1	-1	0	1	-1	1	0	1
Chr01_7280086	1	5.011	0	1	1	1	0	0	0	1	0	1	1	0	1	0	1	0	-1	0	1	1	0	0	0	-1	0	0	-1	0	-1	0	-1	0	NA	-1	-1	1	0	0	1	1	-1	0	1	-1	1	0	1
Chr01_7316909	1	5.011	0	1	1	1	0	0	0	1	0	1	1	0	1	0	1	0	-1	0	1	1	0	0	0	-1	0	0	-1	0	-1	0	-1	0	NA	-1	-1	1	0	0	1	1	-1	0	1	-1	1	0	1
Chr01_7280108	1	5.011	0	1	1	1	0	0	0	1	0	1	1	0	1	0	1	0	-1	0	1	1	0	0	0	-1	0	0	-1	0	-1	0	-1	0	NA	-1	-1	1	0	0	1	1	-1	0	1	-1	1	0	1
Chr01_7296378	1	5.011	0	1	1	1	0	0	0	1	0	1	1	0	1	0	1	0	-1	0	1	1	0	0	0	-1	0	0	-1	0	-1	0	-1	0	0	-1	-1	1	0	0	1	1	-1	0	1	-1	1	0	1
Chr01_7274766	1	5.011	0	1	1	1	0	0	0	1	0	1	1	0	1	0	1	0	-1	0	1	1	0	0	0	-1	0	0	-1	0	-1	0	-1	0	NA	-1	-1	1	0	0	1	1	-1	0	1	-1	1	0	1
Chr01_7280060	1	5.011	0	1	1	1	0	0	0	1	0	1	1	0	1	0	1	0	-1	0	1	1	0	0	0	-1	0	0	-1	0	-1	0	-1	0	NA	-1	-1	1	-1	0	1	1	-1	0	1	-1	0	0	1
Chr01_7300306	1	5.273	0	1	1	1	0	0	0	1	0	1	1	0	1	0	1	0	-1	0	1	1	0	0	0	-1	0	0	-1	0	-1	0	-1	0	NA	-1	-1	1	0	0	1	1	-1	0	1	-1	1	0	1
Chr01_7274994	1	5.273	0	1	1	1	0	0	0	1	0	1	1	0	1	0	1	0	-1	0	1	1	1	0	0	-1	0	0	-1	0	-1	0	-1	0	NA	-1	-1	1	0	0	1	1	-1	0	1	-1	1	0	1
Chr01_7300240	1	5.273	0	1	1	1	0	0	0	1	0	1	1	0	1	0	1	0	-1	0	1	1	0	0	0	-1	0	0	-1	0	-1	0	-1	0	NA	-1	-1	1	0	0	1	1	-1	0	1	-1	1	0	1
Chr01_7316750	1	5.273	0	1	1	1	0	0	0	1	0	1	1	0	1	0	1	0	-1	0	1	1	0	0	0	-1	0	0	-1	0	-1	0	-1	0	NA	-1	-1	1	0	0	1	1	-1	0	1	-1	1	0	1
Chr01_7316649	1	5.273	0	1	1	1	0	0	0	1	0	1	1	0	1	0	1	0	-1	0	1	1	0	0	0	-1	0	0	-1	0	-1	0	-1	0	NA	-1	-1	1	0	0	1	1	-1	0	1	-1	1	0	1
Chr01_7254115	1	5.273	0	1	1	1	0	0	0	1	0	1	1	0	1	0	1	0	-1	0	1	1	0	0	0	-1	0	0	-1	0	-1	0	-1	0	0	-1	-1	1	0	0	1	1	-1	0	1	-1	1	0	1
Chr01_7254232	1	5.273	0	1	1	1	0	0	0	1	0	1	1	0	1	0	1	-1	-1	0	1	1	0	0	0	-1	0	0	-1	0	-1	0	-1	0	NA	-1	-1	1	0	0	1	1	-1	0	1	-1	1	0	1
Chr01_7242522	1	5.273	0	1	1	1	0	0	0	1	0	1	1	0	1	0	1	0	-1	0	1	1	0	0	0	-1	0	0	-1	0	-1	0	-1	0	NA	-1	-1	1	0	0	1	1	-1	0	1	-1	1	0	1
Chr01_7254089	1	5.273	0	1	1	1	0	0	0	1	0	1	1	0	1	0	1	0	-1	0	1	1	0	0	0	-1	0	0	-1	0	-1	0	-1	0	0	-1	-1	1	0	0	1	1	-1	0	1	-1	1	0	1
Chr01_7242174	1	5.273	0	1	1	1	0	0	0	1	0	1	1	0	1	0	1	0	-1	0	1	1	0	0	0	-1	0	0	-1	0	-1	0	-1	0	NA	-1	-1	1	0	0	1	1	-1	0	1	-1	1	0	1
Chr01_7254145	1	5.273	0	1	1	1	0	0	0	1	0	1	1	0	1	0	1	0	-1	0	1	1	0	0	0	-1	0	0	-1	0	-1	0	-1	0	0	-1	-1	1	0	0	1	1	-1	0	1	-1	1	0	1
Chr01_7254066	1	5.273	0	1	1	1	0	0	0	1	0	1	1	0	1	0	1	0	-1	0	1	1	0	0	0	-1	0	0	-1	0	-1	0	-1	0	0	-1	-1	1	0	0	1	1	-1	0	1	-1	1	0	1
Chr01_7242169	1	5.273	0	1	1	1	0	0	0	1	0	1	1	0	1	0	1	0	-1	0	1	1	0	0	0	-1	0	0	-1	0	-1	0	-1	0	NA	-1	-1	1	0	0	1	1	-1	0	1	-1	1	0	1
Chr01_7253857	1	5.273	0	1	1	1	0	0	0	1	0	1	1	0	1	0	1	0	-1	0	1	1	0	0	0	-1	0	0	-1	0	-1	0	-1	0	0	-1	-1	1	0	0	1	1	-1	0	1	-1	1	0	1
Chr01_7242387	1	5.273	0	1	1	1	0	0	0	1	0	1	1	0	1	0	1	0	-1	0	1	1	0	0	0	-1	0	0	-1	0	-1	0	-1	0	NA	-1	-1	1	0	0	1	1	-1	0	1	-1	1	0	1
Chr01_7232685	1	5.535	0	1	1	1	0	0	0	1	0	1	1	0	1	0	1	0	-1	0	1	1	0	0	0	-1	0	0	-1	0	-1	0	-1	0	NA	-1	-1	1	0	0	1	1	-1	0	1	-1	1	0	1
Chr01_7232174	1	5.535	0	1	1	1	0	0	0	1	0	1	1	0	1	0	1	0	-1	0	1	1	0	0	0	-1	0	0	-1	0	-1	0	-1	0	NA	-1	-1	1	0	0	1	1	-1	0	1	-1	1	0	1
Chr01_7231967	1	5.535	0	1	1	1	0	0	0	1	0	1	1	0	1	0	1	0	-1	0	1	1	0	0	0	-1	0	0	-1	0	-1	0	-1	0	NA	-1	-1	1	0	0	1	1	-1	0	1	-1	1	0	1
Chr01_7232518	1	5.535	0	1	1	1	0	0	0	1	0	1	1	0	1	0	1	0	-1	0	1	1	0	0	0	-1	0	0	-1	0	-1	0	-1	0	NA	-1	-1	1	0	0	1	1	-1	0	1	-1	1	0	1
Chr01_7232089	1	5.535	0	1	1	1	0	0	0	1	0	1	1	0	1	0	1	0	-1	0	1	1	0	0	0	-1	0	0	-1	0	-1	0	-1	0	NA	-1	-1	1	0	0	1	1	-1	0	1	-1	1	0	1
Chr01_7231886	1	5.535	0	1	1	1	0	0	0	1	0	1	1	0	1	0	1	0	-1	0	1	1	0	0	0	-1	0	0	-1	0	-1	0	-1	0	NA	-1	-1	1	0	0	1	1	-1	0	1	-1	1	0	1
Chr01_7232039	1	5.535	0	1	1	1	0	0	0	1	0	1	1	0	1	0	1	0	-1	0	1	1	0	0	0	-1	0	0	-1	0	-1	0	-1	0	NA	-1	-1	1	0	0	1	1	-1	0	1	-1	1	0	1
Chr01_7232159	1	5.535	0	1	1	1	0	0	0	1	0	1	1	0	1	0	1	0	-1	0	1	1	0	0	0	-1	0	0	-1	0	-1	0	-1	0	NA	-1	-1	1	0	0	1	1	-1	0	1	-1	1	0	1
Chr01_7190221	1	5.535	0	1	1	NA	0	0	0	1	0	1	1	1	1	0	1	0	-1	NA	1	1	0	0	0	-1	0	NA	-1	0	-1	0	-1	0	NA	-1	-1	1	0	0	1	1	-1	0	1	-1	1	0	1
Chr01_7211117	1	5.535	0	1	1	1	0	0	0	1	0	1	1	0	1	0	1	0	-1	0	1	1	0	0	0	-1	0	0	-1	0	-1	0	-1	0	NA	-1	-1	1	0	0	1	1	-1	0	1	-1	1	0	1
Chr01_7210967	1	5.535	0	1	1	1	0	0	0	1	0	1	1	0	1	0	1	0	-1	0	1	1	0	0	0	-1	0	0	-1	0	-1	0	-1	0	NA	-1	-1	1	0	0	1	1	-1	0	1	-1	1	0	1
Chr01_7223188	1	5.535	0	1	1	1	0	0	0	1	0	1	1	0	1	0	1	0	-1	0	1	1	0	0	0	-1	0	0	-1	0	-1	0	-1	0	NA	-1	-1	1	0	0	1	1	-1	0	1	-1	1	0	1
Chr01_7222972	1	5.535	0	1	1	1	0	0	0	1	0	1	1	0	1	0	1	0	-1	0	1	1	0	0	0	-1	0	0	-1	0	-1	0	-1	0	0	-1	-1	1	0	0	1	1	-1	0	1	-1	1	0	1
Chr01_7210726	1	5.535	0	1	1	1	0	0	0	1	0	1	1	0	1	0	1	0	-1	0	1	1	0	0	0	-1	0	0	-1	0	-1	0	-1	0	NA	-1	-1	1	0	0	1	1	-1	0	1	-1	1	0	1
Chr01_7223172	1	5.535	0	1	1	1	0	0	0	1	0	1	1	0	1	0	1	0	-1	0	1	1	0	0	0	-1	0	0	-1	0	-1	0	-1	0	NA	-1	-1	1	0	0	1	1	-1	0	1	-1	1	0	1
Chr01_7190122	1	5.535	0	1	1	1	0	0	0	1	0	1	1	0	1	0	1	0	-1	0	1	1	0	0	0	-1	0	0	-1	0	-1	0	-1	0	NA	-1	-1	1	0	0	1	1	-1	0	1	-1	1	0	1
Chr01_7190167	1	5.535	0	1	1	1	0	0	0	1	0	1	1	0	1	0	1	0	-1	0	1	1	0	0	0	-1	0	0	-1	0	-1	0	-1	0	NA	-1	-1	1	0	0	1	1	-1	0	1	-1	1	0	1
Chr01_7190083	1	5.535	0	1	1	1	0	0	0	1	0	1	1	0	1	0	1	0	-1	0	1	1	0	0	0	-1	0	0	-1	0	-1	0	-1	0	NA	-1	-1	1	0	0	1	1	-1	0	1	-1	1	0	1
Chr01_7223095	1	5.535	0	1	1	1	0	0	0	1	0	1	1	0	1	0	1	0	-1	0	1	1	0	0	0	-1	0	0	-1	0	-1	0	-1	0	NA	-1	-1	1	0	0	1	1	-1	0	1	-1	1	0	1
Chr01_7180208	1	5.535	0	1	1	1	0	0	0	1	0	1	1	0	1	0	1	0	-1	0	1	1	0	0	0	-1	0	0	-1	0	-1	0	-1	0	NA	-1	-1	1	0	0	1	1	-1	0	1	-1	1	0	1
Chr01_7180193	1	5.535	0	1	1	1	0	0	0	1	0	1	1	0	1	0	1	0	-1	0	1	1	0	0	0	-1	0	0	-1	0	-1	0	-1	0	NA	-1	-1	1	0	0	1	1	-1	0	1	-1	1	0	1
Chr01_7180463	1	5.535	0	1	1	1	0	0	0	1	0	1	1	0	1	0	1	0	-1	0	1	1	0	0	0	-1	0	0	-1	0	-1	0	-1	0	NA	-1	-1	1	0	0	1	1	-1	0	1	-1	1	0	1
Chr01_7180474	1	5.535	0	1	1	1	0	0	0	1	0	1	1	0	1	0	1	0	-1	0	1	1	0	0	0	-1	0	0	-1	0	-1	0	-1	0	NA	-1	-1	1	0	0	1	1	-1	0	1	-1	1	0	1
Chr01_7180452	1	5.535	0	1	1	1	0	0	0	1	0	1	1	0	1	0	1	0	-1	0	1	1	0	0	0	-1	0	0	-1	0	-1	0	-1	0	NA	-1	-1	1	0	0	1	1	-1	0	1	-1	1	0	1
Chr01_7180561	1	5.535	0	1	1	1	0	0	0	1	0	1	1	0	1	0	1	0	-1	0	1	1	0	0	0	-1	0	0	-1	0	-1	0	-1	0	NA	-1	-1	1	0	0	1	1	-1	0	1	-1	1	0	1
Chr01_7180532	1	5.535	0	1	1	1	0	0	0	1	0	1	1	0	1	0	1	0	0	0	1	1	0	0	0	-1	0	0	-1	0	-1	0	-1	0	NA	-1	-1	1	0	0	1	1	-1	0	1	-1	1	0	1
Chr01_7173787	1	5.535	0	1	1	1	0	0	0	1	0	1	1	0	1	0	1	0	-1	0	1	1	0	0	0	-1	0	0	-1	0	-1	0	-1	0	NA	-1	-1	1	0	-1	1	1	-1	0	1	-1	1	0	1
Chr01_7173541	1	5.535	0	1	1	1	0	0	0	1	0	1	1	0	1	0	1	0	-1	0	1	1	0	0	0	-1	0	0	-1	0	-1	0	-1	0	NA	-1	-1	1	0	-1	1	1	-1	0	1	-1	1	0	1
Chr01_7173808	1	5.535	0	1	1	1	0	0	0	1	0	1	1	0	1	0	1	0	-1	0	1	1	0	0	0	-1	0	0	-1	0	-1	0	-1	0	NA	-1	-1	1	0	-1	1	1	-1	0	1	-1	1	0	1
Chr01_7173361	1	5.535	0	1	1	1	0	0	0	1	0	1	1	0	1	0	1	0	-1	0	1	1	0	0	0	-1	0	0	-1	0	-1	0	-1	0	0	-1	-1	1	0	-1	1	1	-1	0	1	-1	1	0	1
Chr01_7173747	1	5.535	0	1	1	1	0	0	0	1	0	1	1	0	1	0	1	0	-1	0	1	1	0	0	0	-1	0	0	-1	0	-1	0	-1	0	NA	-1	-1	1	0	-1	1	1	-1	0	1	-1	1	0	1
Chr01_7150233	1	5.796	0	1	1	1	0	0	0	1	0	1	1	0	1	0	1	0	-1	0	1	1	0	0	0	-1	0	0	-1	0	-1	0	-1	0	NA	-1	-1	1	0	-1	1	1	-1	0	1	-1	1	0	1
Chr01_7133630	1	5.796	0	1	1	1	0	0	0	1	0	1	1	NA	1	0	1	NA	-1	0	1	1	0	0	0	-1	0	0	-1	0	-1	0	-1	0	NA	-1	-1	1	1	-1	1	1	-1	0	1	-1	1	0	1
Chr01_7140622	1	5.796	0	1	0	1	0	0	0	1	0	1	1	0	1	0	1	0	-1	0	1	1	0	0	0	-1	0	0	-1	0	-1	0	-1	0	NA	-1	-1	1	0	-1	1	1	-1	0	1	-1	1	0	1
Chr01_7140672	1	5.796	0	1	0	1	0	0	0	1	0	1	1	0	1	0	1	0	-1	0	1	1	0	0	0	-1	0	0	-1	0	-1	0	-1	0	NA	-1	-1	1	0	-1	1	1	-1	0	1	-1	1	0	1
Chr01_7143708	1	5.796	0	1	0	1	0	0	0	1	0	1	1	1	1	0	1	0	NA	1	NA	1	0	0	NA	-1	0	0	-1	1	-1	0	-1	0	NA	NA	-1	1	0	-1	1	1	NA	0	1	-1	1	0	1
Chr01_7143571	1	5.796	0	1	0	1	0	0	0	1	0	1	1	0	1	0	1	0	-1	0	1	1	0	0	0	-1	0	0	-1	0	-1	0	-1	0	NA	-1	-1	1	0	-1	1	1	-1	0	1	-1	1	0	1
Chr01_7140634	1	5.796	0	1	0	1	0	0	0	1	0	1	1	0	1	0	1	0	-1	0	1	1	0	0	0	-1	0	0	-1	0	-1	0	-1	0	NA	-1	-1	1	0	-1	1	1	-1	0	1	-1	1	0	1
Chr01_7143679	1	5.796	1	1	0	1	0	0	0	1	0	1	1	1	1	0	1	0	NA	1	1	1	0	0	NA	-1	0	0	-1	0	-1	0	-1	0	NA	NA	-1	1	0	-1	1	1	-1	0	1	-1	1	0	1
Chr01_7140542	1	5.796	0	1	0	1	0	0	0	1	0	1	1	0	1	0	1	0	-1	0	1	1	0	0	0	-1	0	0	-1	0	-1	0	-1	0	NA	-1	-1	1	0	-1	1	1	-1	0	1	-1	1	0	1
Chr01_7143521	1	5.796	0	1	0	1	0	0	0	1	0	1	1	0	1	1	1	0	-1	1	1	1	0	0	0	NA	0	0	-1	0	-1	0	-1	NA	NA	-1	-1	1	0	-1	1	1	-1	0	1	-1	1	0	1
Chr01_7140684	1	5.796	0	1	0	1	0	0	0	1	0	1	1	0	1	0	1	0	-1	0	1	1	0	0	0	-1	0	0	-1	0	-1	0	-1	0	NA	-1	-1	1	0	-1	1	1	-1	0	1	-1	1	0	1
Chr01_7080558	1	6.058	0	1	0	1	0	0	0	1	0	1	1	0	1	0	1	0	-1	0	1	1	0	0	0	-1	0	0	-1	0	-1	0	-1	0	NA	-1	-1	1	0	-1	1	1	-1	0	1	-1	1	0	1
Chr01_7080358	1	6.058	0	1	0	1	0	0	0	1	0	1	1	0	1	0	1	0	-1	0	1	1	0	0	0	-1	0	0	-1	0	-1	0	-1	0	NA	-1	-1	1	0	-1	1	1	-1	0	1	-1	1	0	1
Chr01_7080760	1	6.058	0	1	0	1	0	0	0	1	0	1	1	0	1	0	1	0	-1	0	1	1	0	0	0	-1	0	0	-1	0	-1	0	-1	0	NA	-1	-1	1	0	-1	1	1	-1	0	1	-1	1	0	1
Chr01_7064650	1	6.058	0	1	0	1	0	0	0	1	0	1	1	0	1	0	1	0	-1	0	1	1	0	0	0	-1	0	0	-1	0	-1	0	-1	0	NA	-1	-1	1	0	-1	1	1	-1	0	1	-1	1	0	1
Chr01_7094182	1	6.058	0	1	0	1	0	0	0	1	0	1	1	0	1	0	1	0	-1	0	1	1	0	0	0	-1	0	0	-1	0	-1	0	-1	0	NA	-1	-1	1	0	-1	1	1	-1	0	1	-1	1	0	1
Chr01_7076392	1	6.058	0	-1	0	-1	0	0	0	-1	0	-1	-1	0	-1	0	-1	0	1	0	-1	-1	0	0	0	1	0	0	1	0	1	0	1	0	NA	1	1	-1	0	1	-1	-1	1	-1	-1	1	-1	0	-1
Chr01_7094087	1	6.058	0	1	0	1	0	0	0	1	0	1	1	0	1	0	1	0	-1	0	1	1	0	0	0	-1	0	0	-1	0	-1	0	-1	0	NA	-1	-1	1	0	-1	1	1	-1	0	1	-1	1	0	1
Chr01_7000252	1	6.058	1	1	1	1	0	0	0	1	1	1	1	1	1	1	1	0	1	1	1	1	1	0	1	0	1	1	0	1	0	1	0	1	NA	0	0	1	0	0	1	1	1	1	1	0	1	1	1
Chr01_7080421	1	6.058	0	1	0	1	0	0	0	1	0	1	1	0	1	0	1	0	-1	0	1	1	0	0	0	-1	0	0	-1	0	-1	0	-1	0	NA	-1	-1	1	0	-1	1	1	-1	0	1	-1	1	0	1
Chr01_7064521	1	6.058	0	1	0	1	0	0	0	1	0	1	1	0	1	0	1	0	-1	0	1	1	0	0	0	-1	0	0	-1	0	-1	0	-1	0	NA	-1	-1	1	0	-1	1	1	-1	0	1	-1	1	0	1
Chr01_7094259	1	6.058	0	1	0	1	0	0	0	1	0	1	1	0	1	0	1	0	-1	0	1	1	0	0	0	-1	0	0	-1	0	-1	0	-1	0	NA	-1	-1	1	0	-1	1	1	-1	0	1	-1	1	0	1
Chr01_7115540	1	6.058	0	1	0	1	0	0	0	1	0	1	1	0	1	0	1	0	-1	0	1	1	0	0	0	-1	0	0	-1	0	-1	0	-1	0	NA	-1	-1	1	0	-1	1	1	-1	0	1	-1	1	0	1
Chr01_7133380	1	6.058	0	1	0	1	0	0	0	1	0	1	1	0	1	0	1	0	-1	0	1	1	0	0	0	-1	0	0	-1	0	-1	0	-1	0	NA	-1	-1	1	0	-1	1	1	-1	0	1	-1	1	0	1
Chr01_7080490	1	6.058	0	1	0	1	0	0	0	1	0	1	1	0	1	0	1	0	-1	0	1	1	0	0	0	-1	0	0	-1	0	-1	0	-1	0	NA	-1	-1	1	0	-1	1	1	-1	0	1	-1	1	0	1
Chr01_7064741	1	6.058	0	1	0	1	0	0	0	1	0	1	1	0	1	0	1	0	-1	0	1	1	0	0	0	-1	0	0	-1	0	-1	0	-1	0	NA	-1	-1	1	0	-1	1	1	NA	0	1	-1	1	0	1
Chr01_7064402	1	6.058	0	1	0	1	0	0	0	1	0	1	1	0	1	0	1	0	-1	0	1	1	0	0	0	-1	0	0	-1	0	-1	0	-1	0	0	-1	-1	1	0	-1	1	1	-1	0	1	-1	1	0	1
Chr01_7080770	1	6.058	0	1	0	1	0	0	0	1	0	1	1	0	1	0	1	0	-1	0	1	1	0	0	0	-1	0	0	-1	0	-1	0	-1	0	NA	-1	-1	1	0	-1	1	1	-1	0	1	-1	1	0	1
Chr01_7076427	1	6.058	0	-1	0	-1	0	0	0	-1	0	-1	-1	0	-1	0	-1	0	1	0	-1	-1	0	0	0	1	1	0	1	0	1	0	1	0	NA	1	1	-1	0	1	-1	-1	1	-1	-1	1	-1	0	NA
Chr01_7052718	1	6.32	0	1	0	1	0	0	0	1	0	1	1	0	1	0	1	0	-1	0	1	1	0	0	0	-1	0	0	-1	0	-1	0	-1	0	NA	-1	-1	1	0	-1	1	1	-1	0	1	0	1	0	1
Chr01_7040321	1	6.32	0	1	0	1	0	0	0	1	0	1	1	0	1	0	1	0	-1	0	1	1	0	0	0	-1	0	0	-1	0	-1	0	-1	0	NA	-1	-1	1	0	-1	1	1	-1	0	1	0	1	0	1
Chr01_7052712	1	6.32	0	1	0	1	0	0	0	1	0	1	1	0	1	0	1	0	-1	0	1	1	0	0	0	-1	0	0	-1	0	-1	0	-1	0	NA	-1	-1	1	0	-1	1	1	-1	0	1	0	1	0	1
Chr01_7052453	1	6.32	0	1	0	1	0	0	0	1	0	1	1	0	1	0	1	0	-1	0	1	1	0	0	0	-1	0	0	-1	0	-1	0	-1	0	NA	-1	-1	1	0	-1	1	1	-1	0	1	0	1	0	1
Chr01_7030377	1	6.582	0	1	0	1	0	0	0	1	0	1	1	0	1	0	1	0	-1	0	1	1	0	0	0	-1	0	0	-1	0	-1	0	-1	0	NA	-1	-1	1	0	-1	1	1	-1	0	1	0	1	0	1
Chr01_7030607	1	6.582	0	1	0	1	0	0	0	NA	0	1	1	0	1	0	1	0	-1	0	1	1	0	0	0	-1	0	0	-1	0	-1	0	-1	0	NA	-1	-1	1	0	-1	1	1	-1	0	1	0	1	0	1
Chr01_7000365	1	6.582	0	1	0	1	0	0	0	1	0	1	1	0	1	0	1	0	-1	0	1	1	0	0	0	-1	0	0	-1	0	-1	0	-1	0	NA	-1	-1	1	0	-1	1	1	-1	0	1	0	1	0	1
Chr01_7000212	1	6.582	0	1	0	1	0	0	0	1	0	1	1	0	1	0	1	0	-1	0	1	1	0	0	0	-1	0	0	-1	0	-1	0	-1	0	NA	-1	-1	1	0	-1	1	1	-1	0	1	0	1	0	1
Chr01_6970249	1	6.582	0	1	0	1	0	0	0	1	0	1	1	0	1	0	1	0	-1	0	1	1	0	0	0	-1	0	0	-1	0	-1	0	-1	0	NA	-1	-1	1	0	-1	1	1	-1	0	1	0	1	0	1
Chr01_6970441	1	6.582	0	1	0	1	0	0	0	1	0	1	1	0	1	0	1	0	-1	0	1	1	0	0	0	-1	0	0	-1	0	-1	0	-1	0	NA	-1	-1	1	0	-1	1	1	-1	0	1	0	1	0	1
Chr01_6960377	1	6.582	0	1	0	1	0	0	0	1	0	1	1	0	1	0	1	0	-1	0	1	1	0	0	0	-1	0	0	-1	0	-1	0	-1	0	NA	-1	-1	1	0	-1	1	1	-1	0	1	0	1	0	1
Chr01_7000376	1	6.582	0	1	0	1	0	0	0	1	0	1	1	0	1	0	1	0	-1	0	1	1	0	0	0	-1	0	0	-1	0	-1	0	-1	0	NA	-1	-1	1	0	-1	1	1	-1	0	1	0	1	0	1
Chr01_7052527	1	6.582	0	1	0	1	0	0	0	1	0	1	1	0	1	0	1	0	-1	0	1	1	0	0	0	-1	0	0	-1	0	-1	0	-1	0	NA	-1	-1	1	0	-1	1	1	-1	0	1	0	1	0	1
Chr01_7000418	1	6.582	0	1	0	1	0	0	0	1	0	1	1	0	1	0	1	0	-1	0	1	1	0	0	0	-1	0	0	-1	0	-1	0	-1	0	NA	-1	-1	1	0	-1	1	1	-1	0	1	0	1	0	1
Chr01_7000122	1	6.582	1	1	1	1	0	0	0	1	1	1	1	1	1	1	1	0	1	1	1	1	1	0	1	0	1	1	0	1	0	1	0	1	1	0	0	1	0	0	1	1	1	1	1	0	1	1	1
Chr01_6970414	1	6.582	0	1	0	1	0	0	0	1	0	1	1	0	1	0	1	0	-1	0	1	1	0	0	0	-1	0	0	-1	0	-1	0	-1	0	NA	-1	-1	1	0	-1	1	1	-1	0	1	0	1	0	1
Chr01_6970282	1	6.582	0	1	0	1	0	0	0	1	0	1	1	0	1	0	1	0	-1	0	1	1	0	0	0	-1	0	0	-1	0	-1	0	-1	0	NA	-1	-1	1	0	-1	1	1	-1	0	1	0	1	0	1
Chr01_7000491	1	6.582	0	1	0	1	0	0	0	1	0	1	1	0	1	0	1	0	-1	0	1	1	0	0	0	-1	0	0	-1	0	-1	0	-1	0	NA	-1	-1	1	0	-1	1	1	-1	0	1	0	1	0	1
Chr01_6992755	1	6.582	0	1	0	1	0	0	0	1	0	1	1	0	1	0	1	0	-1	0	1	1	0	0	0	-1	0	0	-1	0	-1	0	-1	0	NA	-1	-1	1	0	-1	1	1	-1	0	1	0	1	0	1
Chr01_7030529	1	6.582	0	1	0	1	0	0	0	1	0	1	1	0	1	0	1	0	-1	0	1	1	0	0	0	-1	0	0	-1	0	-1	0	-1	0	NA	-1	-1	1	0	-1	1	1	-1	0	1	0	1	0	1
Chr01_7000449	1	6.582	0	1	0	1	0	0	0	1	0	1	1	0	1	0	1	0	-1	0	1	1	0	0	0	-1	0	0	-1	0	-1	0	-1	0	NA	-1	-1	1	0	-1	1	1	-1	0	1	0	1	0	1
Chr01_6992537	1	6.582	0	1	0	1	0	0	0	1	0	1	1	0	1	0	1	0	-1	0	1	1	0	0	0	-1	0	0	-1	0	-1	0	-1	0	NA	-1	-1	1	0	-1	1	1	-1	0	1	0	1	0	1
Chr01_7000393	1	6.582	0	1	0	1	0	0	0	1	0	1	1	0	1	0	1	0	-1	0	1	1	0	0	0	-1	0	0	-1	0	-1	0	-1	0	NA	-1	-1	1	0	-1	1	1	-1	0	1	0	1	0	1
Chr01_6960173	1	6.582	0	1	0	1	0	0	0	1	0	1	1	0	1	0	1	0	-1	0	1	1	0	0	0	-1	0	0	-1	0	-1	0	-1	0	NA	-1	-1	1	0	-1	1	1	-1	0	1	0	1	0	1
Chr01_6960181	1	6.582	0	1	0	1	0	0	0	1	0	1	1	0	1	0	1	0	-1	0	1	1	0	0	0	-1	0	0	-1	0	-1	0	-1	0	NA	-1	-1	1	0	-1	1	1	-1	0	1	0	1	0	1
Chr01_7000169	1	6.582	0	1	0	1	0	0	0	1	0	1	1	0	1	0	1	0	-1	0	1	1	0	0	0	-1	0	0	-1	0	-1	0	-1	0	-1	-1	-1	1	0	-1	1	1	-1	0	1	0	1	0	1
Chr01_6970089	1	6.582	0	1	0	1	0	0	0	1	0	1	1	0	1	0	1	0	-1	0	1	1	0	0	0	-1	0	0	-1	0	-1	0	-1	0	NA	-1	-1	1	0	-1	1	1	-1	0	1	0	1	0	1
Chr01_7011993	1	6.582	0	1	0	1	0	0	0	1	0	1	1	0	1	0	1	0	-1	0	1	1	0	0	0	-1	0	0	-1	0	-1	0	-1	0	NA	-1	-1	1	0	-1	1	1	-1	0	1	0	1	0	1
Chr01_6992675	1	6.582	0	1	0	1	0	0	0	1	0	1	1	0	1	0	1	0	-1	0	1	1	0	0	0	-1	0	0	-1	0	-1	0	-1	0	NA	-1	-1	1	0	-1	1	1	-1	0	1	0	1	0	1
Chr01_6992623	1	6.582	0	1	0	1	0	0	0	1	0	1	1	0	1	0	1	0	-1	0	1	1	0	0	0	-1	0	0	-1	0	-1	0	-1	0	NA	-1	-1	1	0	-1	1	1	-1	0	1	0	1	0	1
Chr01_7000356	1	6.582	0	1	0	1	0	0	0	1	0	1	1	0	1	0	1	0	-1	0	1	1	0	0	0	-1	0	0	-1	0	-1	0	-1	0	NA	-1	-1	1	0	-1	1	1	-1	0	1	0	1	0	1
Chr01_7000260	1	6.582	1	1	1	1	0	0	0	1	1	1	1	1	1	1	1	0	1	1	1	1	1	0	1	0	1	1	0	1	0	1	0	1	NA	0	0	1	0	0	1	1	1	1	1	0	1	1	1
Chr01_7022252	1	6.582	0	1	0	1	0	0	0	1	0	1	1	0	1	0	1	0	-1	0	NA	1	0	0	0	-1	0	0	-1	0	-1	0	-1	0	NA	-1	-1	1	0	-1	1	1	-1	0	1	0	1	0	1
Chr01_7030324	1	6.582	0	1	0	1	0	0	0	1	0	1	1	0	1	0	1	0	-1	0	1	1	0	0	0	-1	0	0	-1	0	-1	0	-1	0	NA	-1	-1	1	0	-1	1	1	-1	0	1	0	1	0	1
Chr01_7000201	1	6.582	0	1	0	1	0	0	0	1	0	1	1	0	1	0	1	0	-1	0	1	1	0	0	0	-1	0	0	-1	0	-1	0	-1	0	NA	-1	-1	1	0	-1	1	1	-1	0	1	0	1	0	1
Chr01_6960274	1	6.582	0	1	0	1	0	0	0	1	0	1	1	0	1	0	1	0	-1	0	1	1	0	0	0	-1	0	0	-1	0	-1	0	-1	0	NA	-1	-1	1	0	-1	1	1	-1	0	1	0	1	0	1
Chr01_7012086	1	6.582	0	1	0	1	0	0	0	1	0	1	1	0	1	0	1	0	-1	0	1	1	0	0	0	-1	0	0	-1	0	-1	0	-1	0	NA	-1	-1	1	0	-1	1	1	-1	0	1	0	1	0	1
Chr01_6992477	1	6.582	0	1	0	1	0	0	0	1	0	1	1	0	1	0	1	0	-1	0	1	1	0	0	0	-1	0	0	-1	0	-1	0	-1	0	NA	-1	-1	1	0	-1	1	1	-1	0	1	0	1	0	1
Chr01_7030591	1	6.582	0	1	0	1	0	0	0	1	0	1	1	0	1	0	1	0	-1	0	1	1	0	0	0	-1	0	0	-1	0	-1	0	-1	0	NA	-1	-1	1	0	-1	1	1	-1	0	1	0	1	0	1
Chr01_6992770	1	6.582	0	1	0	1	0	0	0	1	0	1	1	0	1	0	1	0	-1	0	1	1	0	0	0	0	0	0	-1	0	-1	0	-1	0	NA	-1	-1	1	0	-1	1	1	-1	0	1	0	1	0	1
Chr01_6960135	1	6.582	0	1	0	1	0	0	0	1	0	1	1	0	1	0	1	0	-1	0	1	1	0	0	0	-1	0	0	-1	0	-1	0	-1	0	NA	-1	-1	1	0	-1	1	1	-1	0	1	0	1	0	1
Chr01_6950827	1	6.582	0	1	0	1	0	0	0	1	0	1	1	0	1	0	1	0	-1	0	1	1	0	0	0	-1	0	0	-1	0	-1	0	-1	0	NA	-1	-1	1	0	-1	1	1	-1	0	1	0	1	0	1
Chr01_6950767	1	7.107	0	1	0	1	0	0	0	1	0	1	1	0	1	0	1	0	-1	0	1	1	0	0	0	-1	0	0	-1	0	-1	0	-1	0	NA	-1	-1	1	0	-1	1	1	-1	0	1	0	1	0	1
Chr01_6950867	1	7.107	0	1	0	1	0	0	0	1	0	1	1	0	1	0	1	0	-1	0	1	1	0	0	0	-1	0	0	-1	0	-1	0	-1	0	NA	-1	-1	1	0	-1	1	1	-1	0	1	0	1	0	1
Chr01_6901715	1	7.107	0	1	0	1	0	0	0	1	0	1	1	0	1	0	1	1	-1	0	1	1	0	0	0	-1	0	0	-1	0	-1	0	-1	0	NA	-1	-1	1	0	-1	1	1	-1	0	1	0	1	0	1
Chr01_6950524	1	7.107	0	1	0	1	0	0	0	1	0	1	1	0	1	0	1	0	-1	0	1	1	0	0	0	-1	0	0	-1	0	-1	0	-1	0	NA	-1	-1	1	0	-1	1	1	-1	0	1	0	1	0	1
Chr01_6901535	1	7.369	0	1	0	1	0	0	0	1	0	1	1	0	1	0	1	0	-1	0	1	1	0	0	0	-1	0	0	-1	0	-1	0	-1	0	NA	-1	-1	1	0	-1	1	1	-1	0	1	0	1	0	1
Chr01_6922087	1	7.369	0	1	0	1	0	0	0	1	0	1	NA	0	1	0	1	0	NA	0	1	1	0	0	0	-1	1	0	-1	0	-1	0	-1	0	NA	-1	-1	1	0	-1	1	1	-1	0	1	0	1	0	1
Chr01_6922022	1	7.369	0	1	0	1	0	0	0	1	0	1	1	0	1	0	1	0	NA	0	1	1	0	0	0	-1	0	0	-1	0	-1	0	-1	0	NA	-1	-1	1	0	-1	1	1	-1	0	1	0	1	0	1
Chr01_6891344	1	7.369	0	1	0	1	0	0	0	1	0	1	1	0	1	0	1	0	-1	0	1	1	0	0	0	-1	0	0	-1	0	-1	0	-1	0	NA	-1	-1	1	0	-1	1	1	-1	0	1	0	1	0	1
Chr01_6891661	1	7.369	0	1	0	1	0	0	0	1	0	1	1	0	1	0	1	0	-1	0	1	1	0	0	0	-1	0	0	-1	0	-1	0	-1	0	NA	-1	-1	1	0	-1	1	1	-1	0	1	0	1	0	1
Chr01_6911531	1	7.369	0	1	0	1	0	0	0	1	0	1	1	0	1	0	1	0	-1	0	1	1	0	0	0	-1	0	0	-1	0	-1	0	-1	0	0	-1	-1	1	0	-1	1	1	-1	0	1	0	1	0	1
Chr01_6935509	1	7.369	0	1	0	1	0	0	0	1	0	1	1	0	1	0	1	0	-1	0	1	1	0	0	0	-1	0	0	-1	0	-1	0	-1	0	NA	-1	-1	1	0	-1	1	1	-1	0	1	0	1	0	1
Chr01_6901638	1	7.369	0	1	0	1	0	0	0	1	0	1	1	0	1	0	1	0	-1	0	1	1	0	0	0	-1	0	0	-1	0	-1	0	-1	0	NA	-1	-1	1	0	-1	1	1	-1	0	1	0	1	0	1
Chr01_6901875	1	7.369	0	1	0	1	0	0	0	NA	0	1	1	0	1	0	1	0	NA	0	NA	1	NA	0	0	-1	0	0	-1	0	-1	0	-1	0	NA	-1	-1	1	0	-1	1	1	-1	0	1	0	1	0	1
Chr01_6935196	1	8.158	0	1	0	1	0	0	0	1	0	1	1	0	1	0	1	0	-1	0	1	1	0	0	0	-1	0	0	-1	0	-1	0	-1	0	NA	-1	-1	1	0	-1	1	1	-1	0	1	0	1	0	1
Chr01_6935269	1	8.158	0	1	0	1	0	0	0	1	0	1	1	0	1	0	1	0	-1	0	1	1	0	0	0	-1	0	0	-1	0	-1	0	-1	0	NA	-1	-1	1	0	-1	1	1	-1	0	1	0	1	0	1
Chr01_6891627	1	8.158	0	1	0	1	0	0	0	1	0	1	1	0	1	0	1	0	-1	0	1	1	0	0	0	-1	0	0	-1	0	-1	0	-1	0	NA	-1	-1	1	0	-1	1	1	-1	0	1	0	1	0	1
Chr01_6944078	1	8.42	0	1	0	1	0	0	0	1	0	1	1	0	1	0	1	0	-1	0	1	1	0	0	0	-1	0	0	-1	0	-1	0	-1	0	NA	-1	-1	1	0	-1	1	1	-1	0	1	0	1	0	1
Chr01_6901579	1	8.42	0	1	0	1	0	0	0	1	0	1	1	0	1	0	1	0	-1	0	1	1	0	0	0	-1	0	0	-1	0	-1	0	-1	-1	NA	-1	-1	1	0	-1	1	1	-1	0	1	0	1	0	1
Chr01_6901617	1	8.42	0	1	0	1	0	0	0	1	0	1	1	0	1	0	1	0	-1	0	1	1	0	0	0	-1	0	0	-1	0	-1	0	-1	0	NA	-1	-1	1	0	-1	1	1	-1	0	1	0	1	0	1
Chr01_6911669	1	8.42	0	1	0	1	0	0	0	1	0	1	1	0	1	0	1	0	-1	0	1	1	0	0	0	-1	0	0	-1	0	-1	0	-1	0	NA	-1	-1	1	0	-1	1	1	-1	0	1	0	1	0	1
Chr01_6901694	1	8.42	0	1	0	1	0	0	0	1	0	1	1	0	1	0	1	0	-1	0	1	1	0	0	0	-1	0	0	-1	0	-1	0	-1	0	NA	-1	-1	1	0	-1	1	1	-1	0	1	0	1	0	1
Chr01_6901732	1	8.42	0	1	0	1	0	0	0	1	0	1	1	0	1	0	1	1	-1	0	1	1	0	0	0	-1	0	0	-1	0	-1	0	-1	0	NA	-1	-1	1	0	-1	1	1	-1	0	1	0	1	0	1
Chr01_6944108	1	8.42	0	1	0	1	0	0	0	1	0	1	1	0	1	0	1	0	-1	0	1	1	0	0	0	-1	0	0	-1	0	-1	0	-1	0	NA	-1	-1	1	0	-1	1	1	-1	0	1	0	1	0	1
Chr01_6922063	1	8.42	0	1	0	1	0	0	0	1	0	1	1	0	1	0	1	0	-1	0	1	1	0	0	0	-1	0	0	-1	0	-1	0	-1	0	NA	-1	-1	1	0	-1	1	1	-1	0	1	0	1	0	1
Chr01_6921966	1	8.42	0	1	0	1	0	0	0	1	0	1	1	0	1	0	1	0	-1	0	1	1	0	0	0	-1	0	0	-1	0	-1	0	-1	0	NA	-1	-1	1	0	-1	1	1	-1	0	1	0	1	0	1
Chr01_6944166	1	8.42	0	1	0	1	0	0	0	1	0	1	1	0	1	0	1	0	-1	0	1	1	0	0	0	-1	0	0	-1	0	-1	0	-1	0	NA	-1	-1	1	0	-1	1	1	-1	0	1	0	1	0	1
Chr01_6901598	1	8.42	0	1	0	1	0	0	0	1	0	1	1	0	1	0	1	0	-1	0	1	1	0	0	0	-1	0	0	-1	0	-1	0	-1	0	NA	-1	-1	1	0	-1	1	1	-1	0	1	0	1	0	1
Chr01_6901709	1	8.42	0	1	0	1	0	0	0	1	0	1	1	0	1	0	1	0	-1	0	1	1	0	0	0	-1	0	0	-1	0	-1	0	-1	0	NA	-1	-1	1	0	-1	1	1	0	0	1	0	1	0	1
Chr01_6874204	1	8.682	0	1	0	1	0	0	0	1	0	1	1	0	1	0	1	0	-1	0	1	1	0	0	0	-1	0	0	-1	0	-1	0	-1	0	NA	-1	-1	1	0	-1	1	1	-1	0	1	0	1	0	1
Chr01_6874496	1	9.207	0	1	0	1	1	0	0	NA	0	1	1	0	1	0	1	0	-1	0	NA	1	0	0	0	-1	0	0	-1	0	-1	0	-1	0	NA	-1	-1	1	0	-1	NA	1	-1	0	1	0	1	0	1
Chr01_6862234	1	9.207	0	1	0	1	0	0	0	1	0	1	1	0	1	0	1	0	-1	0	1	1	0	0	0	-1	0	0	-1	0	-1	0	-1	0	NA	-1	-1	1	0	-1	1	1	-1	0	1	0	1	0	1
Chr01_6862253	1	9.207	0	1	0	1	0	0	0	1	0	1	1	0	1	0	1	0	-1	0	1	1	0	0	0	-1	0	0	-1	0	-1	0	-1	0	NA	-1	-1	1	0	-1	1	1	-1	0	1	0	1	0	1
Chr01_6852121	1	9.207	0	1	0	1	0	0	0	1	0	1	1	0	1	0	1	0	-1	0	1	1	0	0	0	-1	0	0	-1	0	-1	0	-1	0	NA	-1	-1	1	0	-1	1	1	-1	0	1	0	1	0	1
Chr01_6851740	1	9.207	0	1	0	1	0	0	0	1	0	1	1	0	1	0	1	0	-1	0	1	1	0	0	0	-1	0	0	-1	0	-1	0	-1	0	NA	-1	-1	1	0	-1	1	1	-1	0	1	0	1	0	1
Chr01_6862132	1	9.207	0	1	0	1	0	0	0	1	0	1	1	0	1	0	1	0	-1	0	1	1	0	0	0	-1	0	0	-1	0	-1	0	-1	0	0	-1	-1	1	0	-1	1	1	-1	0	1	0	1	0	1
Chr01_6862291	1	9.207	0	1	0	1	0	0	0	1	0	1	1	0	1	0	1	0	-1	0	1	1	0	0	0	-1	0	0	-1	0	-1	0	-1	0	NA	-1	-1	1	0	-1	1	1	-1	0	1	0	1	0	1
Chr01_6862338	1	9.207	0	1	0	1	0	0	0	1	0	1	1	0	1	0	1	0	-1	0	1	1	0	0	0	-1	0	0	-1	0	-1	0	-1	0	NA	-1	-1	1	0	-1	1	1	-1	0	1	0	1	0	1
Chr01_6862144	1	9.207	0	1	0	1	0	0	0	1	0	1	1	0	1	0	1	0	-1	0	1	1	0	0	0	-1	0	0	-1	0	-1	0	-1	0	0	-1	-1	1	0	-1	1	1	-1	0	1	0	1	0	1
Chr01_6862186	1	9.207	0	1	0	1	0	0	0	1	0	1	1	0	1	0	1	0	-1	0	1	1	0	0	0	-1	0	0	-1	0	-1	0	-1	0	-1	-1	-1	1	0	-1	1	1	-1	0	1	0	1	0	1
Chr01_6835084	1	9.468	0	1	0	1	0	0	0	1	0	1	1	0	1	0	1	0	-1	0	1	1	0	0	0	-1	0	0	-1	0	-1	0	-1	0	NA	-1	-1	1	0	-1	1	1	-1	0	1	0	1	0	1
Chr01_6821564	1	9.468	0	1	0	1	0	0	0	1	0	1	1	0	1	0	1	0	-1	0	1	1	0	0	0	-1	0	0	-1	0	-1	0	-1	0	NA	-1	-1	1	0	-1	1	1	-1	0	1	0	1	0	1
Chr01_6821528	1	9.468	0	1	0	1	0	0	0	1	0	1	1	0	1	0	1	0	-1	0	1	1	0	0	0	-1	0	0	-1	0	-1	0	-1	0	NA	-1	-1	1	0	-1	1	1	-1	0	1	0	1	0	1
Chr01_6835234	1	9.468	0	1	0	1	0	0	0	1	0	1	1	0	1	0	1	0	-1	0	1	1	0	0	0	-1	0	0	-1	0	-1	0	-1	0	NA	-1	-1	1	0	-1	1	1	-1	0	1	0	1	0	1
Chr01_6835340	1	9.468	0	1	0	1	0	0	0	1	0	1	1	0	1	0	1	0	-1	0	1	1	0	0	0	-1	0	0	-1	0	-1	0	-1	0	NA	-1	-1	1	0	-1	1	1	-1	0	1	0	1	0	1
Chr01_6821734	1	9.468	0	1	0	1	0	0	0	1	0	1	1	0	1	0	1	0	-1	0	1	1	0	0	0	-1	0	0	-1	0	-1	0	-1	0	NA	-1	-1	1	0	-1	1	1	-1	0	1	0	1	0	1
Chr01_6821542	1	9.468	0	1	0	1	0	0	0	1	0	1	1	0	1	0	1	0	-1	0	1	1	0	0	0	-1	0	0	-1	0	-1	0	-1	0	NA	-1	-1	1	0	-1	1	1	-1	0	1	0	1	0	1
Chr01_6821764	1	9.468	0	1	0	1	0	0	0	1	0	1	1	0	1	0	1	0	-1	0	1	1	0	0	0	-1	0	0	-1	0	-1	0	-1	0	NA	-1	-1	1	0	-1	1	1	-1	0	1	0	1	0	1
Chr01_6821891	1	9.468	0	1	0	1	0	0	0	1	0	1	1	0	1	0	1	0	-1	0	1	1	0	0	0	-1	0	0	-1	0	-1	0	-1	0	NA	-1	-1	1	0	-1	1	1	-1	0	1	0	1	0	1
Chr01_6821553	1	9.468	0	1	0	1	0	0	0	1	0	1	1	0	1	0	1	0	-1	0	1	1	0	0	0	-1	0	0	-1	0	-1	0	-1	0	NA	-1	-1	1	0	-1	1	1	-1	0	1	0	1	0	1
Chr01_6821758	1	9.468	0	1	0	1	0	0	0	1	0	1	1	0	1	0	1	0	-1	0	1	1	0	0	0	-1	0	0	-1	0	-1	0	-1	0	NA	-1	-1	1	0	-1	1	1	-1	0	1	0	1	0	1
Chr01_6791521	1	9.73	0	1	0	1	-1	0	0	1	0	1	1	0	1	0	1	0	NA	0	1	1	0	0	0	-1	0	NA	-1	0	NA	NA	-1	0	NA	-1	-1	1	0	-1	NA	1	-1	0	1	0	1	0	1
Chr01_6791429	1	10.255	0	-1	0	-1	0	0	0	-1	0	-1	-1	0	-1	0	-1	0	1	0	-1	-1	0	0	0	1	0	1	1	0	1	0	1	0	NA	1	1	-1	0	1	-1	-1	1	0	-1	0	-1	0	-1
Chr01_6690907	1	10.517	0	1	0	1	0	0	0	1	0	1	1	0	1	0	1	0	-1	0	NA	1	0	0	0	-1	0	-1	-1	0	-1	0	-1	0	NA	-1	-1	1	0	-1	1	1	-1	0	1	0	1	0	1
Chr01_6737076	1	10.517	0	1	0	1	0	0	0	1	0	1	1	0	1	0	1	0	-1	0	1	1	0	0	0	-1	0	-1	-1	0	-1	0	-1	0	NA	-1	-1	1	0	-1	1	1	-1	0	1	0	1	0	1
Chr01_6682312	1	10.517	0	1	0	1	0	0	0	1	0	1	1	0	1	0	1	0	-1	0	1	1	0	0	0	-1	0	-1	-1	0	-1	0	-1	0	NA	-1	-1	1	0	-1	1	1	-1	0	1	0	1	0	1
Chr01_6690823	1	10.517	0	1	0	1	0	0	0	1	0	1	1	0	1	0	1	0	-1	0	1	1	0	0	0	-1	0	-1	-1	0	-1	0	-1	0	NA	-1	-1	1	0	-1	1	1	-1	0	1	0	1	0	1
Chr01_6701626	1	10.517	0	1	0	1	0	0	0	1	0	1	1	0	1	0	1	0	-1	0	1	1	0	0	0	-1	0	-1	-1	0	-1	0	-1	0	NA	-1	-1	1	0	-1	1	1	-1	0	1	0	1	0	1
Chr01_6690493	1	10.517	0	1	0	1	0	0	0	1	0	1	1	0	1	0	1	0	-1	0	1	1	0	0	0	-1	0	-1	-1	0	-1	0	-1	0	NA	-1	-1	1	0	-1	1	1	-1	0	1	0	1	0	1
Chr01_6701621	1	10.517	0	1	0	1	0	0	0	1	0	1	1	0	1	0	1	0	-1	0	1	1	0	0	0	-1	0	-1	-1	0	-1	0	-1	0	NA	-1	-1	1	0	-1	1	1	-1	0	1	0	1	0	1
Chr01_6737210	1	10.517	0	1	0	1	0	0	0	1	0	1	1	0	1	0	1	0	-1	0	1	1	0	0	0	-1	0	-1	-1	0	-1	0	-1	0	NA	-1	-1	1	0	-1	1	1	-1	0	1	0	1	0	1
Chr01_6740827	1	10.517	0	1	0	1	0	0	0	1	0	1	1	0	1	0	1	0	-1	0	1	1	0	0	0	-1	0	-1	-1	0	-1	0	-1	0	NA	-1	-1	1	0	-1	1	1	-1	0	1	0	1	0	1
Chr01_6753741	1	10.517	0	1	0	1	0	0	0	1	0	1	1	0	1	0	1	0	-1	0	1	1	0	0	0	-1	0	-1	-1	0	-1	0	-1	0	NA	-1	-1	1	0	-1	1	1	-1	0	1	0	1	0	1
Chr01_6701574	1	10.517	0	1	0	1	0	0	0	1	0	1	1	0	1	0	1	0	-1	0	1	1	0	0	0	-1	0	-1	-1	0	-1	0	-1	0	NA	-1	-1	1	0	-1	1	1	-1	0	1	0	1	0	1
Chr01_6701639	1	10.517	0	1	0	1	0	0	0	1	0	1	1	0	1	0	1	0	-1	0	1	1	0	0	0	-1	0	-1	-1	0	-1	0	-1	0	NA	-1	-1	1	0	-1	1	1	-1	0	1	0	1	0	1
Chr01_6753167	1	10.517	0	1	0	1	0	0	0	1	0	1	1	0	1	0	1	0	NA	0	1	1	0	0	0	-1	0	-1	-1	0	-1	0	-1	0	NA	-1	-1	1	0	-1	1	1	-1	0	1	0	1	0	1
Chr01_6690682	1	10.517	0	1	0	1	0	0	0	1	0	1	1	0	1	0	1	0	-1	0	1	1	0	0	0	-1	0	-1	-1	0	-1	0	-1	0	NA	-1	-1	1	0	-1	1	1	-1	0	1	0	1	0	1
Chr01_6682193	1	10.517	0	1	0	1	0	0	0	1	0	1	1	0	1	0	1	0	-1	0	1	1	0	0	0	-1	0	-1	-1	0	-1	0	-1	0	NA	-1	-1	1	0	-1	1	1	-1	0	1	0	1	0	1
Chr01_6737323	1	10.517	0	1	0	1	0	0	0	1	0	1	1	0	1	0	1	0	-1	0	1	1	0	0	0	-1	0	-1	-1	0	-1	0	-1	0	NA	-1	-1	1	0	-1	1	1	-1	0	1	0	1	0	1
Chr01_6682265	1	10.517	0	1	0	1	0	0	0	1	0	1	1	0	1	0	1	0	-1	0	1	1	0	0	0	-1	0	-1	-1	0	-1	0	-1	0	NA	-1	-1	1	0	-1	1	1	-1	0	1	0	1	0	1
Chr01_6752906	1	10.517	0	1	0	1	0	0	0	1	0	1	1	0	1	0	1	0	-1	0	1	1	0	0	0	-1	0	-1	-1	0	-1	0	-1	0	NA	-1	-1	1	0	-1	1	1	-1	0	1	0	1	0	1
Chr01_6737460	1	10.517	0	1	0	1	0	0	0	1	0	1	1	0	1	0	1	0	-1	0	1	1	0	0	0	-1	0	-1	-1	0	-1	0	-1	0	NA	-1	-1	1	0	-1	1	1	-1	0	1	0	1	0	1
Chr01_6737098	1	10.517	0	1	0	1	0	0	0	1	0	1	1	0	1	0	1	0	-1	0	1	1	0	0	0	-1	0	-1	-1	0	-1	0	-1	0	NA	-1	-1	1	0	-1	1	1	-1	0	1	0	1	0	1
Chr01_6737380	1	10.517	0	1	0	1	0	0	0	1	0	1	1	0	1	0	1	0	-1	0	1	1	0	0	0	-1	0	-1	-1	0	-1	0	-1	0	NA	-1	-1	1	0	-1	1	1	-1	0	1	0	1	0	1
Chr01_6737112	1	10.517	0	1	0	1	0	0	0	1	0	1	1	0	1	0	1	0	-1	0	1	1	0	0	0	-1	0	-1	-1	0	-1	0	-1	0	NA	-1	-1	1	0	-1	1	1	-1	0	1	0	1	0	1
Chr01_6710642	1	10.517	0	1	0	1	0	0	0	1	0	1	1	0	1	0	1	0	-1	0	1	1	0	0	0	-1	0	-1	-1	0	-1	0	-1	0	NA	-1	-1	1	0	-1	1	1	-1	0	1	0	1	0	1
Chr01_6710632	1	10.517	0	1	0	1	0	0	0	1	0	1	1	0	1	0	1	0	-1	0	1	1	0	0	0	-1	0	-1	-1	0	-1	0	-1	0	NA	-1	-1	1	0	-1	1	1	-1	0	1	0	1	0	1
Chr01_6737302	1	10.517	0	1	0	1	0	0	0	1	0	1	1	0	1	0	1	0	-1	0	1	1	0	0	0	-1	0	-1	-1	0	-1	0	-1	0	NA	-1	-1	1	0	-1	1	1	-1	0	1	0	1	0	1
Chr01_6701632	1	10.517	0	1	0	1	0	0	0	1	0	1	1	0	1	0	1	0	-1	0	1	1	0	0	0	-1	0	-1	-1	0	-1	0	-1	0	NA	-1	-1	1	0	-1	1	1	-1	0	1	0	1	0	1
Chr01_6737032	1	10.517	0	1	0	1	0	0	0	1	0	1	1	0	1	0	1	0	-1	0	1	1	0	0	0	-1	0	-1	-1	0	-1	0	-1	0	NA	-1	-1	1	0	-1	1	1	-1	0	1	0	1	0	1
Chr01_6737482	1	10.517	0	1	0	1	0	0	0	1	0	1	1	0	1	0	1	0	-1	0	1	1	0	0	0	-1	0	-1	-1	0	-1	0	-1	0	NA	-1	-1	1	1	-1	1	1	-1	0	1	0	1	0	1
Chr01_6710719	1	10.517	0	1	0	1	0	0	0	1	0	1	1	0	1	0	NA	0	-1	0	1	1	0	0	0	-1	0	-1	-1	0	-1	0	-1	0	NA	-1	NA	1	0	-1	1	1	-1	0	1	0	1	0	1
Chr01_6737237	1	10.517	0	1	0	1	0	0	0	1	0	1	1	0	1	0	1	0	-1	0	1	1	0	0	0	-1	0	-1	-1	0	-1	0	-1	0	NA	-1	-1	1	0	-1	1	1	-1	0	1	0	1	0	1
Chr01_6737218	1	10.517	0	1	0	1	0	0	0	1	0	1	1	0	1	0	1	0	-1	0	1	1	0	0	0	-1	0	-1	-1	0	-1	0	-1	0	NA	-1	-1	1	0	-1	1	1	-1	0	1	0	1	0	1
Chr01_6737105	1	10.517	0	1	0	1	0	0	0	1	0	1	1	0	1	0	1	0	-1	0	1	1	0	0	0	-1	0	-1	-1	0	-1	0	-1	0	NA	-1	-1	1	0	-1	1	1	-1	0	1	0	1	0	1
Chr01_6754037	1	10.517	0	1	0	1	0	0	0	1	0	1	1	0	1	0	1	0	-1	0	1	1	0	0	0	-1	0	-1	-1	0	-1	0	-1	0	NA	-1	-1	1	0	-1	1	1	-1	0	1	0	1	0	1
Chr01_6690619	1	10.517	0	1	0	1	0	0	0	1	0	1	1	0	1	0	1	0	-1	0	1	1	0	0	0	-1	0	-1	-1	0	-1	0	-1	0	NA	-1	-1	1	0	-1	1	1	-1	0	1	0	1	0	1
Chr01_6737317	1	10.517	0	1	0	1	0	0	0	1	0	1	1	0	1	0	1	0	-1	0	1	1	0	0	0	-1	0	-1	-1	0	-1	0	-1	0	NA	-1	-1	1	0	-1	1	1	-1	0	1	0	1	0	1
Chr01_6752796	1	10.517	0	1	0	1	0	0	0	1	0	1	1	0	1	0	1	0	-1	0	1	1	0	0	0	-1	0	-1	-1	0	-1	0	-1	0	NA	-1	-1	1	0	-1	1	1	-1	0	1	0	1	0	1
Chr01_6690763	1	10.517	0	1	0	1	0	0	0	1	0	1	1	0	1	0	1	0	-1	0	1	1	0	0	0	-1	-1	-1	-1	0	-1	0	-1	0	NA	-1	-1	1	0	-1	1	1	-1	0	1	0	1	0	1
Chr01_6767276	1	10.517	0	1	0	1	0	0	0	1	0	1	1	0	1	0	1	0	-1	0	1	1	0	0	0	-1	0	-1	-1	0	-1	0	-1	0	1	-1	-1	1	0	-1	1	1	-1	0	1	0	1	0	1
Chr01_6740768	1	10.517	0	1	0	1	0	0	0	1	0	1	1	0	1	0	1	0	-1	0	1	1	0	0	0	-1	0	-1	-1	0	-1	0	-1	0	NA	-1	-1	1	0	-1	1	1	-1	0	1	0	1	0	1
Chr01_6701396	1	10.517	0	1	0	1	0	0	0	1	0	1	1	0	1	0	1	0	-1	0	1	1	0	0	0	-1	0	-1	-1	0	-1	0	-1	0	NA	-1	-1	1	0	-1	1	1	-1	0	1	0	1	0	1
Chr01_6741091	1	10.517	0	1	0	1	0	0	0	1	0	1	1	0	1	0	1	0	-1	0	1	1	0	0	0	-1	0	-1	-1	0	-1	0	-1	0	NA	-1	-1	1	0	-1	1	1	-1	0	1	0	1	0	1
Chr01_6737091	1	10.517	0	1	0	1	0	0	0	1	0	1	1	0	1	0	1	0	-1	0	1	1	0	0	0	-1	0	-1	-1	0	-1	0	-1	0	NA	-1	-1	1	0	-1	1	1	-1	0	1	0	1	0	1
Chr01_6591209	1	10.517	0	1	0	1	0	0	0	1	0	1	1	0	1	0	1	0	-1	0	1	1	0	0	0	-1	0	-1	-1	0	-1	0	-1	0	NA	-1	-1	1	0	-1	1	1	-1	0	1	0	0	0	1
Chr01_6658019	1	10.517	0	1	0	1	0	0	0	1	0	1	1	0	1	0	1	0	-1	0	1	1	0	0	0	-1	0	-1	-1	0	-1	0	-1	0	NA	-1	-1	1	0	-1	1	1	-1	0	1	0	0	0	1
Chr01_6580411	1	10.517	0	1	0	1	0	0	0	1	0	1	1	0	1	0	1	0	-1	0	1	1	0	0	0	-1	0	-1	-1	0	-1	0	-1	0	NA	-1	-1	1	0	-1	1	1	-1	0	1	0	0	0	1
Chr01_6591179	1	10.517	0	1	0	1	0	0	0	1	0	1	1	0	1	0	1	0	-1	0	1	1	0	0	0	-1	0	-1	-1	0	-1	0	-1	0	NA	-1	-1	1	0	-1	1	1	-1	0	1	0	0	0	1
Chr01_6658040	1	10.517	0	1	0	1	0	0	0	1	0	1	1	0	1	0	1	0	-1	0	1	1	0	0	0	-1	0	-1	-1	0	-1	0	-1	0	NA	-1	-1	1	0	-1	1	1	-1	0	1	0	0	0	1
Chr01_6591342	1	10.517	0	1	0	1	0	0	0	1	0	1	1	0	1	0	1	0	-1	0	1	1	0	0	0	-1	0	-1	0	0	-1	0	-1	0	NA	-1	-1	1	0	-1	1	1	-1	0	1	0	0	0	1
Chr01_6587029	1	10.517	0	1	0	1	0	0	0	1	0	1	1	0	1	0	1	0	-1	0	1	1	0	0	0	-1	0	-1	-1	0	-1	0	-1	0	NA	-1	-1	1	0	-1	1	1	-1	0	1	0	0	0	1
Chr01_6591015	1	10.517	0	1	0	1	0	0	0	1	0	1	1	0	1	0	1	0	-1	0	1	1	0	0	0	-1	0	-1	-1	0	-1	0	-1	0	NA	-1	-1	1	0	-1	1	1	-1	0	1	0	0	0	1
Chr01_6610089	1	10.517	0	1	0	1	0	0	0	1	0	1	1	0	1	0	1	0	-1	0	1	1	0	0	0	-1	0	-1	-1	0	-1	0	-1	0	NA	-1	-1	1	0	-1	1	1	-1	0	1	0	0	0	1
Chr01_6580503	1	10.517	0	1	0	1	0	0	0	1	0	1	1	0	1	0	1	0	-1	0	1	1	0	0	0	-1	0	-1	-1	0	-1	0	-1	0	NA	-1	-1	1	0	-1	1	1	-1	0	1	0	0	0	1
Chr01_6670464	1	10.517	0	1	0	1	0	0	0	1	0	1	1	0	1	0	1	0	-1	0	1	1	0	0	0	-1	0	-1	-1	0	-1	0	-1	0	NA	-1	-1	1	0	-1	1	1	-1	0	1	0	0	0	1
Chr01_6580719	1	10.517	0	1	0	1	0	0	-1	1	0	1	1	0	1	0	1	0	-1	0	1	1	0	0	0	-1	0	-1	-1	0	-1	0	-1	0	NA	-1	-1	1	0	-1	1	1	-1	0	1	0	0	0	1
Chr01_6658025	1	10.517	0	1	0	1	0	0	0	1	0	1	1	0	1	0	1	0	-1	0	1	1	0	0	0	-1	0	-1	-1	0	-1	0	-1	0	NA	-1	-1	1	0	-1	1	1	-1	0	1	0	0	0	1
Chr01_6591271	1	10.517	0	1	0	1	0	0	0	1	0	1	1	0	1	0	1	0	-1	0	1	1	0	0	0	-1	0	-1	-1	0	-1	0	-1	0	NA	-1	-1	1	0	-1	1	1	-1	0	1	0	0	0	1
Chr01_6580756	1	10.517	0	1	0	1	0	0	-1	1	0	1	1	0	1	0	1	0	-1	0	1	1	0	0	0	-1	0	-1	-1	0	-1	0	-1	0	NA	-1	-1	1	0	-1	1	1	-1	0	1	0	0	0	1
Chr01_6591246	1	10.517	0	1	0	1	0	0	0	1	0	1	1	0	1	0	1	0	-1	0	1	1	0	0	0	-1	0	-1	-1	0	-1	0	-1	0	NA	-1	-1	1	0	-1	1	1	-1	0	1	0	0	0	1
Chr01_6590948	1	10.517	0	1	0	1	0	0	0	1	0	1	1	0	1	0	1	0	-1	0	1	1	0	0	0	-1	0	-1	-1	0	-1	0	-1	0	NA	-1	-1	1	0	-1	1	1	-1	0	1	0	0	0	1
Chr01_6670418	1	10.517	0	1	0	1	0	0	0	1	0	1	1	0	1	0	1	0	-1	0	1	1	0	0	0	-1	0	-1	-1	0	-1	0	-1	0	NA	-1	-1	1	0	-1	1	1	-1	0	1	0	0	0	1
Chr01_6670034	1	10.517	0	1	0	1	0	0	0	1	0	1	1	0	1	0	1	0	-1	0	1	1	0	0	0	-1	0	-1	-1	0	-1	0	-1	0	-1	-1	-1	1	0	-1	1	1	-1	0	1	0	0	0	1
Chr01_6580369	1	10.517	0	1	0	1	0	0	0	1	0	1	1	0	1	0	1	0	-1	0	1	1	0	0	0	-1	0	-1	-1	0	-1	0	-1	0	NA	-1	-1	1	0	-1	1	1	-1	0	1	0	0	0	1
Chr01_6658430	1	10.517	0	1	0	1	0	0	0	1	0	1	1	0	1	0	1	0	-1	0	NA	1	0	0	0	-1	0	-1	-1	1	-1	0	-1	0	NA	-1	-1	1	0	-1	1	1	-1	0	1	0	0	0	1
Chr01_6591161	1	10.517	0	1	0	1	0	0	0	1	0	1	1	0	1	0	1	0	-1	0	1	1	0	0	0	-1	0	-1	-1	0	-1	0	-1	0	NA	-1	-1	1	0	-1	1	1	-1	0	1	0	0	0	1
Chr01_6570576	1	10.517	0	1	0	1	0	0	0	1	0	1	1	0	1	0	1	0	-1	0	1	1	0	0	0	-1	0	-1	-1	0	-1	0	-1	0	NA	-1	-1	1	0	-1	1	1	-1	0	1	0	0	0	1
Chr01_6570436	1	10.517	0	1	0	1	0	0	0	1	0	1	1	0	1	0	1	0	-1	0	1	1	0	0	0	-1	0	-1	-1	0	-1	0	-1	0	NA	-1	-1	1	0	-1	1	1	-1	0	1	0	0	0	1
Chr01_6609974	1	10.517	0	1	0	1	0	0	0	1	0	1	1	0	1	0	1	0	-1	0	1	1	0	0	0	-1	0	-1	-1	0	-1	0	-1	0	NA	-1	-1	1	0	-1	1	1	-1	0	1	0	0	0	1
Chr01_6580639	1	10.517	0	1	0	1	0	0	0	1	0	1	1	-1	1	0	1	0	-1	0	1	1	0	0	0	-1	0	-1	-1	0	-1	0	-1	0	NA	-1	-1	1	0	-1	1	1	-1	0	1	0	0	0	1
Chr01_6670475	1	10.517	0	1	0	1	0	0	0	1	0	1	1	0	1	0	1	0	-1	0	1	1	0	0	0	-1	0	-1	-1	0	-1	0	-1	0	NA	-1	-1	1	0	-1	1	1	-1	0	1	0	0	0	1
Chr01_6570635	1	10.517	0	1	0	1	0	0	0	NA	0	1	1	0	1	0	1	0	-1	0	1	1	0	0	0	-1	0	-1	-1	0	-1	0	-1	0	NA	-1	-1	1	0	-1	1	1	-1	0	1	0	0	0	1
Chr01_6580579	1	10.517	0	1	0	1	0	0	0	1	0	1	1	0	1	0	1	0	-1	0	1	1	0	0	0	-1	0	-1	-1	0	-1	0	-1	0	NA	-1	-1	1	0	-1	1	1	-1	0	1	0	0	0	1
Chr01_6510806	1	10.779	0	1	0	0	0	0	1	1	0	1	1	0	1	0	1	0	-1	0	1	1	0	0	0	-1	0	-1	-1	0	-1	0	-1	0	NA	-1	-1	1	0	-1	1	1	-1	0	1	0	0	0	1
Chr01_6510959	1	10.779	0	1	0	0	0	0	0	1	0	1	1	0	1	0	1	0	NA	0	1	1	0	0	0	-1	0	-1	-1	0	-1	0	-1	0	NA	-1	-1	1	0	-1	1	1	-1	0	1	0	-1	0	1
Chr01_6587213	1	10.779	0	1	-1	NA	NA	0	0	NA	0	1	NA	0	1	NA	NA	0	NA	0	1	1	0	0	0	-1	0	-1	-1	0	-1	0	-1	1	NA	NA	-1	1	0	-1	1	1	-1	NA	1	NA	0	0	1
Chr01_6510671	1	10.779	0	1	0	0	0	0	0	1	0	1	1	0	1	0	1	0	-1	0	1	1	0	0	0	-1	0	-1	-1	0	-1	0	-1	0	NA	-1	-1	1	0	-1	1	1	-1	0	1	0	0	0	1
Chr01_6510798	1	10.779	0	1	0	0	0	0	1	1	0	1	1	0	1	0	1	0	-1	0	1	1	0	0	0	-1	0	-1	-1	0	-1	0	-1	0	NA	-1	-1	1	0	-1	1	1	-1	0	1	0	0	0	1
Chr01_6510990	1	10.779	0	1	0	0	0	0	0	1	0	1	1	0	1	0	1	0	-1	0	1	1	0	0	0	-1	0	-1	-1	0	-1	0	-1	0	NA	-1	-1	1	0	-1	1	1	-1	0	1	0	-1	0	1
Chr01_6541216	1	10.779	0	1	0	0	0	0	0	1	0	1	1	0	1	0	1	0	-1	0	1	1	0	0	0	-1	0	-1	-1	0	-1	0	-1	0	NA	-1	-1	1	0	-1	1	1	-1	0	1	0	0	0	1
Chr01_6527084	1	10.779	0	1	0	0	0	0	0	1	0	1	1	0	1	0	1	0	-1	0	1	1	0	0	0	-1	0	-1	-1	0	-1	0	-1	0	NA	-1	-1	1	0	-1	1	1	-1	0	1	0	0	0	1
Chr01_6587285	1	10.779	0	1	0	NA	NA	0	0	NA	0	1	1	0	1	NA	1	0	NA	0	1	1	0	0	0	NA	0	-1	-1	-1	-1	0	-1	1	NA	-1	-1	1	0	-1	NA	1	-1	0	NA	1	0	0	1
Chr01_6552476	1	10.779	0	1	0	0	0	0	0	1	0	1	1	0	1	0	1	0	-1	0	1	1	0	0	0	-1	0	-1	-1	0	-1	0	-1	0	0	-1	-1	1	0	-1	1	1	-1	0	1	0	0	0	1
Chr01_6527212	1	10.779	0	1	0	0	0	0	0	1	0	1	1	0	1	0	1	1	NA	0	1	1	0	0	0	-1	0	-1	-1	0	-1	0	-1	0	NA	-1	-1	1	0	-1	1	1	-1	0	1	0	0	0	1
Chr01_6510720	1	10.779	0	1	0	0	0	0	0	1	0	1	1	0	1	0	1	0	-1	0	1	1	0	0	0	-1	0	-1	-1	0	-1	0	-1	0	NA	-1	-1	1	0	-1	1	1	-1	0	1	0	0	0	1
Chr01_6510978	1	10.779	0	1	0	0	0	0	0	1	0	1	1	0	1	0	1	0	-1	0	1	1	0	0	0	-1	0	-1	-1	0	-1	0	-1	0	NA	-1	-1	1	0	-1	1	1	-1	0	1	-1	-1	0	1
Chr01_6488596	1	11.304	0	1	0	0	0	0	0	1	0	1	1	0	1	0	1	0	-1	0	1	1	0	0	0	-1	0	-1	-1	0	-1	0	-1	0	NA	-1	-1	1	0	-1	1	1	-1	0	1	0	0	0	1
Chr01_6485217	1	11.304	0	1	0	0	0	0	0	1	0	1	1	0	1	0	1	0	-1	0	1	1	0	0	0	-1	0	-1	-1	0	-1	0	-1	0	NA	-1	-1	1	0	-1	1	1	-1	0	1	0	0	0	1
Chr01_6484952	1	11.304	0	1	0	0	0	0	0	1	0	1	1	0	1	0	1	0	-1	0	1	1	0	0	0	-1	0	-1	-1	0	-1	0	-1	0	NA	-1	-1	1	0	-1	1	1	-1	0	1	0	0	0	1
Chr01_6484999	1	11.304	0	1	0	0	0	0	0	1	0	1	1	0	1	0	1	0	-1	0	1	1	0	0	0	-1	0	-1	-1	0	-1	0	-1	0	NA	-1	-1	1	0	-1	1	1	-1	0	1	0	0	0	1
Chr01_6494844	1	11.304	0	1	0	0	0	0	0	1	0	1	1	0	1	0	1	0	-1	0	1	1	0	0	0	-1	0	-1	-1	0	-1	0	-1	0	NA	-1	-1	1	0	-1	1	1	-1	0	1	0	0	0	1
Chr01_6488561	1	11.304	0	1	0	0	0	0	0	1	0	1	1	0	1	0	1	0	-1	0	1	1	0	0	0	-1	0	-1	-1	0	-1	0	-1	0	NA	-1	-1	1	0	-1	1	1	-1	0	1	0	0	0	1
Chr01_6494889	1	11.304	0	1	0	0	0	0	0	1	0	1	1	0	1	0	1	0	-1	0	1	1	0	0	0	-1	0	-1	-1	0	-1	0	-1	0	NA	-1	-1	1	0	-1	1	1	-1	0	1	0	0	0	1
Chr01_6494783	1	11.304	0	1	0	0	0	0	0	1	0	1	1	0	1	0	1	0	-1	0	1	1	0	0	0	-1	0	-1	-1	0	-1	0	-1	0	NA	-1	-1	1	0	-1	1	1	-1	0	1	0	0	0	1
Chr01_6488556	1	11.304	0	1	0	0	0	0	0	1	0	1	1	0	1	0	1	0	-1	0	1	1	0	0	0	-1	0	-1	-1	0	-1	0	-1	0	NA	-1	-1	1	0	-1	1	1	-1	0	1	0	0	0	1
Chr01_6495161	1	11.304	0	1	0	0	0	0	0	1	0	1	1	0	1	0	1	0	-1	0	1	1	0	0	0	-1	0	-1	-1	0	-1	0	-1	-1	NA	-1	-1	1	0	-1	1	1	-1	0	1	0	0	0	1
Chr01_6494746	1	11.304	0	1	0	0	0	0	0	1	0	1	1	0	1	0	1	0	-1	0	1	1	0	0	0	-1	0	-1	-1	0	-1	0	-1	0	NA	-1	-1	1	0	-1	1	1	-1	0	1	0	0	0	1
Chr01_6494777	1	11.304	0	1	0	0	0	0	0	1	0	1	1	0	1	0	1	0	-1	0	1	1	0	0	0	-1	0	-1	-1	0	-1	0	-1	0	NA	-1	-1	1	0	-1	1	1	-1	0	1	0	0	0	1
Chr01_6495155	1	11.304	-1	1	0	0	0	0	0	1	0	1	1	0	1	0	1	0	-1	0	1	1	0	0	0	-1	0	-1	-1	0	-1	0	-1	-1	NA	-1	-1	1	0	-1	1	1	-1	0	1	0	0	0	1
Chr01_6488354	1	11.304	0	1	0	0	0	0	0	1	0	1	1	0	1	0	1	0	-1	0	1	1	0	0	0	-1	0	-1	-1	0	-1	0	-1	0	NA	-1	-1	1	0	-1	1	1	-1	0	1	0	0	0	1
Chr01_6495169	1	11.304	-1	1	0	0	0	0	0	1	0	1	1	0	1	0	1	0	-1	0	1	1	0	0	0	-1	0	-1	-1	0	-1	0	-1	-1	NA	-1	-1	1	0	-1	1	1	-1	0	1	0	0	0	1
Chr01_6488362	1	11.304	0	1	0	0	0	0	0	1	0	1	1	0	1	0	1	0	-1	0	1	1	0	0	0	-1	0	-1	-1	0	-1	0	-1	0	NA	-1	-1	1	0	-1	1	1	-1	0	1	0	0	0	1
Chr01_6494806	1	11.304	0	1	0	0	0	0	0	1	0	1	1	0	1	0	1	0	-1	0	1	1	0	0	0	-1	0	-1	-1	0	-1	0	-1	0	NA	-1	-1	1	0	-1	1	1	-1	0	1	0	0	0	1
Chr01_6494974	1	11.304	0	1	0	0	0	0	0	1	0	1	1	0	1	0	1	0	-1	0	1	1	0	0	0	-1	0	-1	-1	0	-1	0	-1	0	NA	-1	-1	1	0	-1	1	1	-1	0	1	0	0	0	1
Chr01_6494853	1	11.304	0	1	0	0	0	0	0	1	0	1	1	0	1	0	1	0	-1	0	1	1	0	0	0	-1	0	-1	-1	0	-1	0	-1	0	NA	-1	-1	1	0	-1	1	1	-1	0	1	0	0	0	1
Chr01_6494837	1	11.304	0	1	0	0	0	0	0	1	0	1	1	0	1	0	1	0	-1	0	1	1	0	0	0	-1	0	-1	-1	0	-1	0	-1	0	NA	-1	-1	1	0	-1	1	1	-1	0	1	0	0	0	1
Chr01_6470274	1	11.565	0	1	0	0	0	0	0	1	0	1	1	0	1	0	1	0	-1	0	1	1	0	0	0	-1	0	-1	-1	0	-1	0	-1	0	NA	-1	-1	1	0	-1	1	1	-1	0	1	0	0	0	1
Chr01_6462825	1	11.565	0	1	0	0	0	0	0	1	0	1	1	0	1	0	1	0	-1	0	1	1	0	0	0	-1	0	-1	-1	0	-1	0	-1	0	NA	-1	-1	1	0	-1	1	1	-1	0	1	0	0	0	1
Chr01_6470409	1	11.565	0	1	0	0	0	0	0	1	0	1	1	0	1	0	1	0	-1	0	1	1	0	0	0	-1	0	-1	-1	0	-1	0	-1	0	NA	-1	-1	1	0	-1	1	1	-1	0	1	0	0	0	1
Chr01_6462802	1	11.565	0	1	0	0	0	0	0	1	0	1	1	0	1	0	1	0	-1	0	1	1	0	0	0	-1	0	-1	-1	0	-1	0	-1	0	NA	-1	-1	1	0	-1	1	1	-1	0	1	0	0	0	1
Chr01_6462869	1	11.565	0	1	0	0	0	0	0	1	0	1	1	0	1	0	1	0	-1	0	1	1	0	0	0	-1	0	-1	-1	0	-1	0	-1	0	NA	-1	-1	1	0	-1	1	1	-1	0	1	0	0	0	1
Chr01_6291134	1	11.565	0	1	0	0	1	1	0	1	0	1	1	0	1	0	1	0	NA	0	1	1	0	0	0	-1	0	-1	-1	0	-1	0	-1	0	NA	-1	-1	1	0	-1	1	1	-1	0	1	0	0	0	1
Chr01_6470194	1	11.565	0	1	0	0	0	0	0	1	0	1	1	0	1	0	1	0	-1	0	1	1	0	0	0	-1	0	-1	-1	0	-1	0	-1	0	NA	-1	-1	1	0	-1	1	1	-1	0	1	0	0	0	1
Chr01_6470429	1	11.565	0	1	0	0	0	0	0	1	0	1	1	0	1	0	1	0	-1	0	1	1	0	0	0	-1	0	-1	-1	0	-1	0	-1	0	NA	-1	-1	1	0	-1	1	1	-1	0	1	0	0	0	1
Chr01_6462841	1	11.565	0	1	0	0	0	0	0	1	0	1	1	0	1	0	1	0	-1	0	1	1	0	0	0	-1	0	-1	-1	0	-1	0	-1	0	NA	-1	-1	1	0	-1	1	1	-1	0	1	0	0	0	1
Chr01_6462994	1	11.565	0	1	0	0	0	0	0	1	0	1	1	0	1	0	1	0	-1	0	1	1	0	0	0	-1	0	-1	-1	0	-1	0	-1	0	NA	-1	-1	1	0	-1	1	1	-1	0	1	0	0	0	1
Chr01_6470522	1	11.565	0	1	0	0	0	0	0	1	0	1	1	0	1	0	1	0	-1	0	1	1	0	0	0	-1	0	-1	-1	0	-1	0	-1	0	NA	-1	-1	1	0	-1	1	1	-1	0	1	0	0	0	1
Chr01_6291141	1	11.565	0	1	0	0	0	0	0	1	0	1	1	0	1	0	1	0	NA	0	1	1	0	0	0	-1	0	-1	-1	0	-1	0	-1	0	NA	-1	-1	1	0	-1	1	1	-1	0	1	1	0	0	1
Chr01_6462769	1	11.565	0	1	0	0	0	0	0	1	0	1	1	0	1	0	1	0	-1	0	1	1	0	0	0	-1	0	-1	-1	0	-1	0	-1	0	NA	-1	-1	1	0	-1	1	1	-1	0	1	0	0	0	1
Chr01_6290865	1	11.827	0	-1	0	0	0	0	0	-1	0	-1	-1	0	-1	0	-1	0	1	0	-1	-1	0	0	0	1	0	1	1	0	1	0	1	0	NA	1	1	-1	0	1	-1	-1	1	0	-1	0	0	0	-1
Chr01_6360178	1	11.827	0	1	0	0	0	0	0	1	0	1	1	0	1	0	1	0	-1	0	1	1	0	0	0	-1	0	-1	-1	0	-1	0	-1	0	1	-1	-1	1	0	-1	1	1	-1	0	1	0	0	0	1
Chr01_6360186	1	11.827	0	1	0	0	0	0	0	1	0	1	1	0	1	0	1	0	-1	0	1	1	0	0	0	-1	0	-1	-1	0	-1	0	-1	0	1	-1	-1	1	0	-1	1	1	-1	0	1	0	0	0	1
Chr01_6380278	1	11.827	0	-1	0	0	0	0	0	-1	0	-1	-1	0	-1	0	-1	0	1	0	-1	-1	0	0	0	1	0	1	1	0	1	0	1	0	-1	1	1	-1	0	1	-1	-1	1	0	-1	0	0	0	-1
Chr01_6291006	1	11.827	0	1	0	0	0	0	0	1	0	1	1	0	1	0	1	0	-1	0	1	1	0	0	0	-1	0	-1	-1	0	-1	0	-1	0	NA	-1	-1	1	0	-1	1	1	-1	0	1	0	0	0	1
Chr01_6371258	1	11.827	0	-1	0	0	0	0	0	-1	0	-1	-1	0	-1	0	-1	0	1	0	-1	-1	0	0	0	1	0	1	1	0	1	0	1	0	NA	1	1	-1	0	1	-1	-1	1	0	-1	0	0	0	-1
Chr01_6283213	1	11.827	0	-1	0	0	0	0	0	-1	0	-1	-1	0	-1	0	-1	0	0	0	-1	-1	0	0	0	1	0	1	1	0	1	0	1	0	NA	1	1	-1	0	1	-1	-1	1	0	-1	0	0	0	-1
Chr01_6371422	1	11.827	0	-1	0	0	0	0	0	-1	0	-1	-1	0	-1	0	-1	0	1	0	-1	-1	0	0	0	1	-1	1	1	0	1	0	1	0	NA	1	1	-1	0	1	-1	-1	1	0	-1	0	0	0	-1
Chr01_6371653	1	11.827	0	-1	0	0	0	0	-1	-1	0	-1	-1	0	-1	0	-1	0	1	0	-1	-1	0	0	0	1	0	1	1	-1	1	0	1	0	NA	1	1	-1	0	1	-1	-1	1	0	-1	0	0	0	-1
Chr01_6360126	1	11.827	0	-1	0	0	0	0	0	-1	0	-1	-1	0	-1	0	-1	0	1	0	-1	-1	0	0	0	1	0	1	1	0	1	0	1	0	-1	1	1	-1	0	1	-1	-1	1	0	-1	0	0	0	-1
Chr01_6350669	1	11.827	0	-1	0	0	0	0	0	-1	0	-1	-1	0	-1	0	-1	0	1	0	-1	-1	0	0	0	1	0	1	1	0	1	0	1	0	NA	1	1	-1	0	1	-1	-1	1	0	-1	0	0	0	-1
Chr01_6380436	1	11.827	0	-1	0	0	0	0	0	-1	0	-1	-1	0	-1	0	-1	0	1	0	-1	-1	0	0	0	1	0	1	1	0	1	0	1	0	NA	1	1	-1	0	1	-1	-1	1	0	-1	0	0	0	-1
Chr01_6360416	1	11.827	0	1	0	0	0	0	0	1	0	1	1	0	1	0	1	0	-1	0	1	1	0	0	0	-1	0	-1	-1	0	-1	0	-1	0	NA	-1	-1	1	0	-1	1	1	-1	0	1	0	0	0	1
Chr01_6371494	1	11.827	0	-1	0	0	0	0	0	-1	0	-1	-1	0	-1	0	-1	0	1	0	-1	-1	0	0	0	1	0	1	1	0	1	0	1	0	NA	1	1	-1	0	1	-1	-1	1	0	-1	0	0	0	-1
Chr01_6360195	1	11.827	0	1	0	0	0	0	0	1	0	1	1	0	1	0	1	0	-1	0	1	1	0	0	0	-1	0	-1	-1	0	-1	0	-1	0	1	-1	-1	1	0	-1	1	1	-1	0	1	0	0	0	1
Chr01_6350722	1	11.827	0	-1	0	0	0	0	0	-1	0	-1	-1	0	-1	0	-1	0	1	0	-1	-1	0	0	0	1	0	1	1	0	1	NA	1	0	NA	1	1	-1	-1	1	-1	-1	1	0	-1	0	0	0	-1
Chr01_6360456	1	11.827	0	1	0	0	0	0	0	1	0	1	1	0	1	0	1	0	-1	0	1	1	0	0	0	-1	0	-1	-1	0	-1	0	-1	0	NA	-1	-1	1	0	-1	1	1	-1	0	1	0	0	0	1
Chr01_6350495	1	11.827	0	-1	0	0	0	0	0	-1	0	-1	-1	0	-1	0	-1	0	1	0	-1	-1	0	0	0	1	0	1	1	0	1	0	1	0	NA	1	1	-1	0	1	-1	-1	1	0	-1	0	0	0	-1
Chr01_6380289	1	11.827	0	-1	0	0	0	0	0	-1	0	-1	-1	0	-1	0	-1	0	1	0	-1	-1	0	0	0	1	0	1	1	0	1	0	1	0	-1	1	1	-1	0	1	-1	-1	1	0	-1	0	0	0	-1
Chr01_6380328	1	11.827	0	-1	0	0	0	0	0	-1	0	-1	-1	0	-1	0	-1	0	1	0	-1	-1	0	0	0	1	0	1	1	0	1	0	1	0	NA	1	1	-1	0	1	-1	-1	1	0	-1	0	0	0	-1
Chr01_6290974	1	11.827	0	1	0	0	0	0	0	1	0	1	1	0	1	0	1	0	-1	0	1	1	0	0	0	-1	0	-1	-1	0	-1	0	-1	0	NA	-1	-1	1	0	-1	1	1	-1	0	1	0	0	0	1
Chr01_6360435	1	11.827	0	1	0	0	0	0	0	1	0	1	1	0	1	0	1	0	-1	0	1	1	0	0	0	-1	0	-1	-1	0	-1	0	-1	0	NA	-1	-1	1	0	-1	1	1	-1	0	1	0	0	0	1
Chr01_6350630	1	11.827	0	-1	1	0	0	0	0	-1	0	-1	-1	0	-1	0	-1	0	1	0	-1	-1	0	0	0	1	-1	1	1	0	1	0	1	0	NA	1	1	-1	0	1	-1	-1	1	0	-1	0	0	0	NA
Chr01_6350638	1	11.827	0	-1	1	0	0	0	-1	-1	0	-1	-1	0	-1	0	-1	0	1	0	-1	-1	0	0	0	1	0	1	1	0	1	0	1	0	NA	1	1	-1	0	1	-1	-1	1	0	-1	0	0	0	-1
Chr01_6290751	1	11.827	0	1	0	0	0	0	0	1	0	1	1	0	1	0	1	0	-1	0	1	1	0	0	0	-1	0	-1	-1	0	-1	0	-1	0	NA	-1	-1	1	0	-1	1	1	-1	0	1	0	0	0	1
Chr01_6278508	1	11.827	0	-1	0	0	0	0	0	-1	0	-1	-1	0	-1	0	-1	0	1	0	-1	-1	0	0	0	1	0	1	1	0	1	0	1	0	NA	1	1	-1	0	1	-1	-1	1	0	-1	0	0	0	-1
Chr01_6278527	1	11.827	0	-1	0	0	0	0	0	-1	0	-1	-1	0	-1	0	-1	0	1	0	-1	-1	0	0	0	1	0	1	1	0	1	0	1	0	NA	1	1	-1	0	1	-1	-1	1	0	-1	0	0	0	-1
Chr01_6278381	1	11.827	0	-1	0	0	0	0	0	-1	0	-1	-1	0	-1	0	-1	0	1	0	-1	-1	0	0	0	1	0	1	1	0	1	0	1	0	NA	1	1	-1	0	1	-1	-1	1	0	-1	0	0	0	-1
Chr01_6283321	1	11.827	0	1	0	0	0	0	0	NA	0	1	1	0	1	0	1	0	-1	0	1	1	0	0	0	-1	0	-1	-1	0	-1	0	-1	0	NA	-1	-1	1	0	-1	1	1	-1	0	1	0	0	0	1
Chr01_6283342	1	11.827	0	1	0	0	0	0	0	NA	0	1	1	0	1	0	1	0	-1	0	1	1	0	0	0	-1	0	-1	-1	0	-1	0	-1	0	NA	-1	-1	1	0	-1	1	1	NA	0	1	0	0	0	1
Chr01_6278634	1	11.827	0	-1	0	0	0	0	0	-1	0	-1	-1	0	-1	0	-1	0	1	0	-1	-1	0	0	0	1	0	1	1	0	1	0	1	0	NA	1	1	-1	0	1	-1	-1	1	0	-1	0	0	0	-1
Chr01_6278340	1	11.827	0	-1	0	0	0	0	0	-1	0	-1	-1	0	-1	0	-1	0	1	0	-1	-1	0	0	0	1	0	1	1	0	1	0	1	0	NA	1	1	-1	0	1	-1	-1	1	0	-1	0	0	0	-1
Chr01_6278348	1	11.827	0	-1	0	0	0	0	0	-1	0	-1	-1	0	-1	0	-1	0	1	0	-1	-1	0	0	0	1	0	1	1	0	1	0	1	0	NA	1	1	-1	0	1	-1	-1	1	0	-1	0	0	0	-1
Chr01_6283355	1	11.827	0	-1	0	0	0	0	0	NA	0	-1	-1	0	-1	0	-1	0	1	0	-1	-1	0	0	0	1	0	1	1	0	1	0	1	0	NA	1	1	-1	0	1	-1	-1	NA	0	-1	0	0	0	-1
Chr01_6278354	1	11.827	0	-1	0	0	0	0	0	-1	0	-1	-1	0	-1	0	-1	0	1	0	-1	-1	0	0	0	1	0	1	1	0	1	0	1	0	NA	1	1	-1	0	1	-1	-1	1	0	-1	0	0	0	-1
Chr01_6206293	1	12.089	0	-1	0	0	0	0	0	-1	0	-1	-1	0	-1	0	-1	0	1	0	-1	-1	0	0	0	1	0	1	1	0	1	0	1	0	NA	1	1	0	0	1	-1	-1	1	0	-1	0	0	0	-1
Chr01_6206138	1	12.089	0	-1	0	0	0	0	0	-1	0	-1	-1	0	-1	0	-1	0	1	0	-1	-1	0	0	0	1	0	1	1	0	1	0	1	0	0	1	1	0	0	1	-1	-1	1	0	-1	0	0	0	-1
Chr01_6218485	1	12.351	0	1	0	0	0	0	0	1	0	1	1	0	1	0	1	0	-1	0	1	1	0	0	0	-1	0	-1	-1	0	-1	0	-1	0	NA	-1	-1	0	0	-1	1	1	-1	0	1	0	0	0	1
Chr01_6218413	1	12.351	0	1	0	0	0	0	0	1	0	1	1	0	1	0	1	0	-1	0	1	1	0	0	0	-1	0	-1	-1	0	-1	0	-1	0	NA	-1	-1	0	0	-1	1	1	-1	0	1	0	0	0	1
Chr01_6220111	1	12.351	0	1	0	0	0	0	0	1	0	1	1	0	1	0	1	0	-1	0	1	1	0	0	0	-1	0	-1	-1	0	-1	0	-1	0	NA	-1	-1	0	0	-1	1	1	-1	0	1	0	0	0	1
Chr01_6220201	1	12.351	0	1	0	0	0	0	0	1	0	1	1	0	1	0	1	0	-1	0	1	1	0	0	0	-1	0	-1	-1	0	-1	0	-1	0	NA	-1	-1	0	0	-1	1	1	-1	0	1	0	0	0	1
Chr01_6206247	1	12.351	0	-1	0	0	0	0	0	-1	0	-1	-1	0	-1	0	-1	0	1	0	-1	-1	0	0	0	1	0	1	1	0	1	0	1	0	NA	1	1	0	0	1	-1	-1	1	0	-1	0	0	0	-1
Chr01_6218599	1	12.351	0	1	0	0	0	0	0	1	0	1	1	0	1	0	1	0	-1	0	1	1	0	0	0	-1	0	-1	-1	0	-1	0	-1	0	NA	-1	-1	0	0	-1	1	0	-1	0	0	0	0	0	1
Chr01_6218352	1	12.351	0	1	0	0	0	0	0	1	0	1	1	0	1	0	1	0	-1	0	1	1	0	0	0	-1	0	-1	-1	0	-1	0	-1	0	NA	-1	-1	0	0	-1	1	1	-1	0	1	0	0	0	1
Chr01_6206115	1	12.351	0	-1	0	0	0	0	0	-1	0	-1	-1	0	-1	0	-1	0	1	0	-1	-1	0	0	0	1	0	1	1	0	1	0	1	0	0	1	1	0	0	1	-1	-1	1	0	-1	0	0	0	-1
Chr01_6218374	1	12.351	0	1	0	0	0	0	0	1	0	1	1	0	1	0	1	0	-1	0	1	1	0	0	0	-1	0	-1	-1	0	-1	0	-1	0	NA	-1	-1	0	0	-1	1	1	-1	0	1	0	0	0	1
Chr01_6218768	1	12.351	0	-1	0	0	0	0	0	-1	0	-1	-1	0	-1	0	-1	0	1	0	-1	-1	0	0	0	1	0	1	1	0	1	0	1	0	NA	1	1	0	0	1	-1	-1	1	0	-1	0	0	0	-1
Chr01_6109286	1	12.612	0	1	0	0	0	0	0	1	0	1	1	0	1	0	1	0	-1	0	1	1	0	0	0	-1	0	-1	-1	0	-1	0	-1	0	NA	-1	-1	0	0	-1	1	1	-1	0	1	0	0	0	1
Chr01_6109353	1	12.612	0	1	0	0	0	0	0	1	1	1	1	0	1	0	1	0	-1	0	1	1	0	0	0	-1	0	-1	-1	0	-1	0	-1	0	NA	-1	-1	0	0	-1	1	1	-1	0	1	0	0	0	1
Chr01_6135089	1	12.612	0	1	0	0	0	0	0	1	0	1	1	0	1	0	1	0	-1	0	0	1	0	0	0	-1	0	-1	-1	0	-1	0	-1	0	NA	-1	-1	0	0	-1	1	1	-1	0	1	0	0	0	1
Chr01_6111111	1	12.612	0	-1	0	0	0	0	0	-1	0	-1	-1	0	-1	0	-1	0	NA	0	0	-1	0	0	0	1	0	1	1	0	1	0	1	0	NA	1	1	0	0	1	-1	-1	1	0	-1	0	0	0	-1
Chr01_6125024	1	12.612	0	-1	0	0	0	0	0	-1	0	-1	-1	0	-1	0	-1	0	1	0	0	-1	0	0	0	1	0	1	1	0	1	0	1	0	NA	1	1	0	0	1	-1	-1	1	0	-1	0	0	0	-1
Chr01_6124861	1	12.612	0	-1	0	0	0	0	0	-1	0	-1	-1	0	-1	0	-1	0	1	0	0	-1	0	0	0	1	0	1	1	0	1	0	1	0	0	1	1	0	0	1	-1	-1	1	0	-1	0	0	0	-1
Chr01_6109058	1	12.612	0	-1	0	0	0	0	0	-1	0	-1	-1	0	-1	0	-1	0	1	0	0	-1	0	0	0	1	0	1	1	0	1	0	1	0	NA	1	1	0	0	1	-1	-1	1	0	-1	0	0	0	-1
Chr01_6109067	1	12.612	0	1	0	0	0	0	0	1	0	1	1	0	1	0	1	0	-1	0	0	1	0	0	0	-1	0	-1	-1	0	-1	0	-1	0	NA	-1	-1	0	0	-1	1	1	-1	0	1	0	0	0	1
Chr01_6122887	1	12.612	0	-1	0	0	0	0	0	-1	0	-1	-1	0	-1	0	-1	0	1	0	0	-1	0	0	0	1	0	1	1	0	1	0	1	0	NA	1	1	0	0	1	-1	-1	1	0	-1	0	0	0	-1
Chr01_6110970	1	12.612	0	-1	0	0	0	0	0	-1	0	-1	-1	0	-1	0	-1	0	1	0	0	-1	0	0	0	1	0	1	1	0	1	0	1	0	NA	1	1	0	0	1	-1	-1	1	0	-1	0	0	0	-1
Chr01_6108963	1	12.612	0	-1	0	0	0	0	0	-1	0	-1	-1	0	-1	0	-1	0	1	0	0	-1	0	0	0	1	0	1	1	0	1	0	1	0	NA	1	1	0	0	1	-1	-1	1	0	-1	0	0	0	-1
Chr01_6109014	1	12.612	0	1	0	0	0	0	0	1	0	1	1	0	1	0	1	0	-1	0	0	1	0	0	0	-1	0	-1	-1	0	-1	0	-1	0	NA	-1	-1	0	0	-1	1	1	-1	0	1	0	0	0	1
Chr01_6125060	1	12.612	0	-1	0	0	0	0	0	-1	0	-1	-1	0	-1	0	-1	0	1	0	0	-1	0	0	0	1	0	1	1	0	1	0	1	0	NA	1	1	0	0	1	-1	-1	1	0	-1	0	0	0	-1
Chr01_6109050	1	12.612	0	1	0	0	0	0	0	1	0	1	1	0	1	0	1	0	-1	0	0	1	0	0	0	-1	0	-1	-1	0	-1	0	-1	0	NA	-1	-1	0	0	-1	1	1	-1	0	1	0	0	0	1
Chr01_6109162	1	12.612	0	1	0	0	0	0	0	1	0	1	1	0	1	0	1	0	-1	0	0	1	0	0	0	-1	0	-1	-1	0	-1	0	-1	0	NA	-1	-1	0	0	-1	1	1	-1	0	1	0	0	0	1
Chr01_6135015	1	12.612	0	-1	0	0	0	0	0	-1	0	-1	-1	0	-1	0	-1	0	1	0	0	-1	0	0	0	1	0	1	1	0	1	0	1	0	NA	1	1	0	0	1	-1	-1	1	0	-1	0	0	0	-1
Chr01_6135124	1	12.612	0	1	0	0	0	0	0	1	0	1	1	0	1	0	1	0	-1	0	0	1	0	0	0	-1	1	-1	-1	0	-1	0	-1	0	NA	-1	-1	0	0	-1	1	1	-1	0	1	0	0	0	NA
Chr01_6135083	1	12.612	0	1	0	0	0	0	0	1	0	1	1	0	1	0	1	0	-1	0	0	1	0	0	0	-1	0	-1	-1	0	-1	0	-1	0	NA	-1	-1	0	0	-1	1	1	-1	0	1	0	0	0	1
Chr01_6109388	1	12.612	0	1	NA	0	0	0	0	1	0	1	1	0	1	0	1	0	-1	0	0	1	0	0	0	-1	1	-1	-1	0	-1	0	-1	0	NA	-1	-1	0	0	-1	1	1	-1	0	1	0	0	0	NA
Chr01_6108984	1	12.874	0	1	0	0	0	0	0	1	0	1	1	0	1	0	1	0	-1	0	0	1	0	0	0	-1	0	-1	-1	0	-1	0	-1	0	NA	-1	-1	0	0	-1	1	1	-1	0	1	0	0	0	1
Chr01_6125135	1	13.136	0	-1	0	0	0	0	0	-1	0	-1	-1	0	-1	0	-1	0	1	0	0	-1	0	0	0	1	0	1	1	0	1	0	1	0	NA	1	1	0	0	1	-1	-1	1	0	-1	0	0	0	-1
Chr01_6125162	1	13.136	0	-1	0	0	0	0	0	-1	0	-1	-1	0	-1	0	-1	0	1	0	0	-1	0	0	0	1	0	1	1	0	1	0	1	0	NA	1	1	0	0	1	-1	-1	1	0	-1	0	0	0	-1
Chr01_6124932	1	13.136	0	-1	0	0	0	0	0	-1	0	-1	-1	0	-1	0	-1	0	1	0	0	-1	0	0	0	1	0	1	1	0	1	0	1	0	NA	1	1	0	0	1	-1	-1	1	0	-1	0	0	0	-1
Chr01_5908295	1	13.136	0	1	0	0	0	0	0	1	0	1	1	0	1	0	1	0	-1	0	0	1	0	0	0	-1	0	-1	-1	0	-1	0	-1	0	NA	-1	-1	0	0	-1	1	1	-1	0	1	0	0	0	1
Chr01_5910722	1	13.136	0	1	0	0	0	0	0	1	0	1	1	0	1	0	1	0	-1	0	0	1	0	0	0	-1	0	-1	-1	0	-1	0	-1	0	NA	-1	-1	0	0	-1	1	1	-1	0	1	0	0	0	1
Chr01_6111163	1	13.136	0	1	0	0	0	0	0	1	0	1	1	0	1	0	1	0	-1	0	0	1	0	0	0	NA	0	-1	-1	0	-1	0	-1	0	NA	-1	-1	0	0	-1	1	1	-1	0	1	0	0	0	1
Chr01_6109153	1	13.136	0	1	0	0	0	0	0	1	0	1	1	0	1	0	1	0	-1	0	0	1	0	0	0	-1	0	-1	-1	0	-1	0	-1	0	NA	-1	-1	0	0	-1	1	1	-1	0	1	0	0	0	1
Chr01_6111171	1	13.136	0	1	0	0	0	0	0	1	0	1	1	0	1	0	1	0	-1	0	0	1	0	0	0	NA	0	-1	-1	0	-1	0	-1	0	NA	-1	-1	0	0	-1	1	1	-1	0	1	0	0	0	1
Chr01_6109112	1	13.136	0	-1	0	0	0	0	0	-1	0	-1	-1	0	-1	0	-1	0	1	0	0	-1	0	0	0	1	0	1	1	0	1	0	1	0	NA	1	1	0	0	1	-1	-1	1	0	-1	0	0	0	-1
Chr01_5908547	1	13.136	0	1	0	0	0	0	0	1	0	1	1	0	1	0	1	0	-1	0	0	1	0	0	0	-1	0	-1	-1	0	-1	0	-1	0	NA	-1	-1	0	0	-1	1	1	-1	0	1	0	0	0	1
Chr01_6109115	1	13.136	0	1	0	0	0	0	0	1	0	1	1	0	1	0	1	0	-1	0	0	1	0	0	0	-1	0	-1	-1	0	-1	0	-1	0	NA	-1	-1	0	0	-1	1	1	-1	0	1	0	0	0	1
Chr01_5910842	1	13.136	0	1	0	0	0	0	0	1	0	1	1	0	1	0	1	0	-1	0	0	1	0	0	0	-1	0	-1	-1	0	-1	0	-1	0	NA	-1	-1	0	0	-1	1	1	-1	0	1	0	0	0	1
Chr01_5910710	1	13.136	0	1	0	0	0	0	0	1	0	1	1	0	1	0	1	0	-1	0	0	1	0	0	0	-1	0	-1	-1	0	-1	0	-1	0	NA	-1	-1	0	0	-1	1	1	-1	0	1	0	0	0	1
Chr01_6109224	1	13.136	0	-1	0	0	0	0	0	-1	0	-1	-1	0	-1	0	-1	0	1	0	0	-1	0	0	0	1	0	1	1	0	1	0	1	0	NA	1	1	0	0	1	-1	-1	1	0	-1	0	0	0	-1
Chr01_5908592	1	13.136	0	1	0	1	1	1	1	1	0	1	1	0	1	0	1	1	-1	0	0	1	0	1	0	-1	0	-1	-1	0	-1	0	-1	0	NA	-1	-1	0	1	-1	1	1	-1	0	1	1	0	0	1
Chr01_6109105	1	13.136	0	-1	0	0	0	0	0	-1	0	-1	-1	0	-1	0	-1	0	1	0	0	-1	0	0	0	1	0	1	1	0	1	0	1	0	NA	1	1	0	0	1	-1	-1	1	0	-1	0	0	0	-1
Chr01_6123134	1	13.398	1	-1	0	0	0	0	0	-1	0	-1	-1	0	-1	0	-1	0	1	0	NA	-1	0	0	0	1	NA	1	1	0	1	0	1	0	NA	1	1	0	0	1	-1	NA	1	0	-1	0	0	0	-1
Chr01_6135112	1	13.398	0	-1	0	0	0	0	0	-1	0	-1	-1	0	-1	0	-1	NA	1	0	0	-1	0	0	0	1	-1	1	1	0	1	0	1	0	NA	1	1	0	0	1	-1	-1	1	0	-1	0	0	0	NA
Chr01_5854373	1	13.923	0	1	0	0	0	0	0	1	0	1	1	0	1	0	1	0	-1	0	0	1	0	0	0	-1	0	-1	-1	0	-1	0	-1	0	NA	-1	-1	0	0	-1	1	1	-1	0	1	0	0	0	1
Chr01_5854350	1	13.923	0	1	0	0	0	0	0	1	0	1	1	0	1	0	1	0	-1	0	0	1	0	0	0	-1	0	-1	-1	0	-1	0	-1	0	NA	-1	-1	0	0	-1	1	1	-1	0	1	0	0	0	1
Chr01_5886035	1	13.923	0	1	0	0	0	0	0	1	0	1	1	0	1	0	1	0	-1	0	0	1	0	0	0	-1	0	-1	-1	0	-1	0	-1	0	NA	-1	-1	0	0	-1	1	1	-1	0	1	0	0	0	1
Chr01_5885982	1	13.923	0	1	0	0	0	0	0	1	0	1	1	0	1	0	1	0	-1	0	0	1	0	0	0	-1	0	-1	-1	0	-1	0	-1	0	NA	-1	-1	0	0	-1	1	1	-1	0	1	0	0	0	1
Chr01_5885786	1	13.923	0	1	0	0	0	0	0	1	0	1	1	0	1	0	1	0	-1	0	0	1	0	0	0	-1	0	-1	-1	0	-1	0	-1	0	NA	-1	-1	0	0	-1	1	1	-1	0	1	0	0	0	1
Chr01_6123087	1	13.923	NA	1	0	0	0	0	0	1	0	1	1	1	1	0	1	0	-1	0	NA	1	0	0	0	-1	NA	-1	-1	0	-1	0	-1	0	NA	-1	-1	0	0	-1	1	1	-1	0	1	0	1	0	1
Chr01_5854259	1	13.923	0	1	0	0	0	0	0	1	0	1	1	0	1	0	1	0	-1	0	0	1	0	0	0	-1	0	-1	-1	0	-1	0	-1	0	NA	-1	-1	0	0	-1	1	1	-1	0	1	0	0	0	1
Chr01_5892958	1	13.923	0	1	0	0	0	0	0	1	0	1	1	0	1	0	1	0	-1	0	1	1	0	0	0	-1	0	-1	-1	0	-1	0	-1	0	NA	-1	-1	0	0	-1	1	1	-1	0	1	0	0	0	1
Chr01_5886110	1	13.923	0	1	0	0	0	0	0	1	0	1	1	0	1	0	1	0	-1	0	0	1	0	0	0	-1	0	-1	-1	0	-1	0	-1	0	NA	-1	-1	0	0	-1	1	1	-1	0	1	0	0	0	1
Chr01_5886062	1	13.923	0	1	0	0	0	0	0	1	0	1	1	0	1	0	1	0	-1	0	0	1	0	0	0	-1	0	-1	-1	0	-1	0	-1	0	NA	-1	-1	0	0	-1	1	1	-1	0	1	0	0	0	1
Chr01_5885897	1	13.923	0	1	0	0	0	0	0	1	0	1	1	0	1	0	1	0	-1	0	0	1	0	0	0	-1	0	-1	-1	0	-1	0	-1	0	NA	-1	-1	0	0	-1	1	1	-1	0	1	0	0	0	1
Chr01_5886080	1	13.923	0	1	0	0	0	0	0	1	0	1	1	0	1	0	1	0	-1	0	0	1	0	0	0	-1	0	-1	-1	0	-1	0	-1	0	NA	-1	-1	0	0	-1	1	1	-1	0	1	0	0	0	1
Chr01_5885922	1	13.923	0	1	0	0	0	0	0	1	0	1	1	0	1	0	1	0	-1	0	0	1	0	0	0	-1	0	-1	-1	0	-1	0	-1	0	NA	-1	-1	0	0	-1	1	1	-1	0	1	0	0	0	1
Chr01_5853987	1	13.923	0	1	0	0	0	0	0	1	0	1	1	0	1	0	1	0	-1	0	0	1	0	0	0	-1	0	-1	-1	0	-1	0	-1	0	NA	-1	-1	0	0	-1	1	1	-1	0	1	0	0	0	1
Chr01_5885802	1	13.923	0	1	0	0	0	0	0	1	0	1	1	0	1	0	1	0	-1	0	0	1	0	0	0	-1	0	-1	-1	0	-1	0	-1	0	NA	-1	-1	0	0	-1	1	1	-1	0	1	0	0	0	1
Chr01_5854228	1	13.923	0	1	0	0	0	0	0	1	0	1	1	0	1	0	1	0	-1	0	0	1	0	0	0	-1	0	-1	-1	0	-1	0	-1	0	NA	-1	-1	0	0	-1	1	1	-1	0	1	0	0	0	1
Chr01_5885830	1	13.923	0	1	0	0	0	0	0	1	0	1	1	0	1	0	1	0	-1	0	0	1	0	0	0	-1	0	-1	-1	0	-1	0	-1	0	NA	-1	-1	0	0	-1	1	1	-1	0	1	0	0	0	1
Chr01_6125263	1	13.923	0	-1	0	0	0	0	0	-1	0	-1	-1	0	-1	0	-1	0	1	0	0	-1	0	0	0	1	0	1	1	0	1	0	1	0	NA	1	1	0	0	1	-1	-1	1	0	-1	0	-1	0	-1
Chr01_5885875	1	13.923	0	1	0	0	0	0	0	1	0	1	1	0	1	0	1	0	-1	0	0	1	0	0	0	-1	0	-1	-1	0	-1	0	-1	0	NA	-1	-1	0	0	-1	1	1	-1	0	1	0	0	0	1
Chr01_5886074	1	13.923	0	1	0	0	0	0	0	1	0	1	1	0	1	0	1	0	-1	0	0	1	0	0	0	-1	0	-1	-1	0	-1	0	-1	0	NA	-1	-1	0	0	-1	1	1	-1	0	1	0	0	0	1
Chr01_5886116	1	13.923	0	1	0	0	0	0	0	1	0	1	1	0	1	0	1	0	-1	0	0	1	0	0	0	-1	0	-1	-1	0	-1	0	-1	0	NA	-1	-1	0	0	-1	1	1	-1	0	1	0	0	0	1
Chr01_5885909	1	13.923	0	1	0	0	0	0	0	1	0	1	1	0	1	0	1	0	-1	0	0	1	0	0	0	-1	0	-1	-1	0	-1	0	-1	0	NA	-1	-1	0	0	-1	1	1	-1	0	1	0	0	0	1
Chr01_5853965	1	13.923	0	1	0	0	0	0	0	1	0	1	1	0	1	0	1	0	-1	0	0	1	0	0	0	-1	0	-1	-1	0	-1	0	-1	0	NA	-1	-1	0	0	-1	1	1	-1	0	1	0	0	0	1
Chr01_5885992	1	13.923	0	1	0	0	0	0	0	1	0	1	1	0	1	0	1	0	-1	0	0	1	0	0	0	-1	0	-1	-1	0	-1	0	-1	0	NA	-1	-1	0	0	-1	1	1	-1	0	1	0	0	0	1
Chr01_5854163	1	13.923	0	1	0	0	0	0	0	1	0	1	1	0	1	0	1	0	-1	0	0	1	0	0	0	-1	0	-1	-1	0	-1	0	-1	0	NA	-1	-1	0	0	-1	1	1	-1	0	1	0	0	0	1
Chr01_5892997	1	13.923	0	1	0	0	0	0	0	1	0	1	1	0	1	0	1	0	-1	0	1	1	0	0	0	-1	0	-1	-1	0	-1	0	-1	0	NA	-1	-1	0	0	-1	1	1	-1	0	1	0	0	0	1
Chr01_5885880	1	13.923	0	1	0	0	0	0	0	1	0	1	1	0	1	0	1	0	-1	0	0	1	0	0	0	-1	0	-1	-1	0	-1	0	-1	0	NA	-1	-1	0	0	-1	1	1	-1	0	1	0	0	0	1
Chr01_5886126	1	13.923	0	1	0	0	0	0	0	1	0	1	1	0	1	0	1	0	-1	0	0	1	0	0	0	-1	0	-1	-1	0	-1	0	-1	0	NA	-1	-1	0	0	-1	1	1	-1	0	1	0	0	0	1
Chr01_5885843	1	13.923	0	1	0	0	0	0	0	1	0	1	1	0	1	0	1	0	-1	0	0	1	0	0	0	-1	0	-1	-1	0	-1	0	-1	0	NA	-1	-1	0	0	-1	1	1	-1	0	1	0	0	0	1
Chr01_5854312	1	13.923	0	1	0	0	0	0	0	1	0	1	1	0	1	0	1	0	-1	0	0	1	0	0	0	-1	0	-1	-1	0	-1	0	-1	0	NA	-1	-1	0	0	-1	1	1	-1	0	1	0	0	0	1
Chr01_5672850	1	13.923	0	1	0	0	0	0	0	1	0	1	1	0	1	0	1	0	-1	0	0	1	1	1	0	-1	0	-1	0	0	-1	0	-1	0	NA	-1	-1	0	0	-1	1	1	NA	0	1	0	0	0	1
Chr01_5672799	1	13.923	0	1	0	0	0	0	0	1	0	1	1	0	1	0	1	0	-1	1	0	1	1	1	0	-1	0	-1	0	0	-1	0	-1	0	NA	NA	-1	1	0	-1	1	1	-1	0	1	1	0	1	1
Chr01_5672932	1	13.923	0	1	0	0	0	0	0	1	0	1	1	0	1	0	1	0	-1	0	0	1	0	0	0	-1	0	-1	0	0	-1	0	-1	0	NA	-1	-1	0	0	-1	1	1	-1	0	1	0	0	0	1
Chr01_5672948	1	13.923	0	1	0	0	0	0	0	1	0	1	1	0	1	0	1	0	-1	0	0	1	0	0	0	-1	0	-1	0	0	-1	0	-1	0	NA	-1	-1	0	0	-1	1	1	-1	0	1	0	0	0	1
Chr01_5672981	1	13.923	0	1	0	0	0	0	0	1	0	1	1	0	1	0	1	0	-1	0	0	1	0	0	0	-1	0	-1	0	0	-1	0	-1	0	NA	-1	-1	0	0	-1	1	1	-1	0	1	0	0	0	1
Chr01_5672861	1	13.923	0	1	0	0	0	0	0	1	0	1	1	0	1	0	1	0	-1	0	0	1	1	1	0	-1	0	-1	0	0	-1	0	-1	0	NA	NA	-1	0	0	-1	1	1	NA	0	1	0	0	0	1
Chr01_5672789	1	13.923	0	1	0	1	0	0	0	1	0	1	1	0	1	0	1	0	-1	1	0	1	0	1	0	-1	0	-1	0	0	-1	0	-1	0	NA	NA	-1	1	0	-1	1	1	-1	0	1	1	0	0	1
Chr01_5672769	1	13.923	0	1	0	0	0	0	0	1	0	1	1	0	1	0	1	1	-1	1	0	1	0	1	0	-1	0	-1	0	0	-1	0	-1	0	NA	-1	-1	1	0	-1	1	1	-1	0	1	1	0	0	1
Chr01_5672807	1	13.923	0	1	0	0	0	0	0	1	0	1	1	0	1	0	1	0	-1	1	0	1	0	1	0	-1	0	-1	0	0	-1	0	-1	0	NA	-1	-1	0	0	-1	1	1	-1	0	1	1	0	1	1
Chr01_5672569	1	14.184	1	1	0	1	0	0	1	1	0	1	1	1	1	0	1	1	NA	0	0	1	0	0	0	-1	0	-1	0	0	-1	0	-1	0	NA	-1	-1	0	0	-1	1	1	-1	1	1	0	0	0	1
Chr01_5622089	1	14.184	0	1	0	0	0	0	0	1	0	1	1	0	1	0	1	0	-1	0	0	1	0	0	0	-1	0	-1	0	0	-1	0	-1	0	NA	-1	-1	0	0	-1	1	1	-1	0	1	0	0	0	1
Chr01_5622140	1	14.184	0	1	0	0	0	0	0	1	0	1	1	0	1	0	1	0	-1	0	0	1	0	0	0	-1	0	-1	0	0	-1	0	-1	0	NA	-1	-1	0	0	-1	1	1	-1	0	1	0	0	0	1
Chr01_5630237	1	14.184	0	1	0	0	0	0	0	1	0	1	1	0	1	0	1	0	-1	0	0	1	0	0	0	-1	0	-1	0	0	-1	0	-1	0	NA	-1	-1	0	0	-1	1	1	-1	0	1	0	0	0	1
Chr01_5645210	1	14.184	0	1	0	0	0	0	0	1	0	1	1	0	1	0	1	0	-1	0	0	1	0	0	0	-1	0	-1	0	0	-1	0	-1	0	NA	-1	-1	0	0	-1	1	1	-1	0	1	0	0	0	1
Chr01_5622353	1	14.184	0	1	0	0	0	0	0	1	0	1	1	0	1	0	1	0	-1	0	0	1	0	0	0	-1	0	-1	0	0	-1	0	-1	0	NA	-1	-1	0	0	-1	1	1	-1	0	1	0	0	0	1
Chr01_5645434	1	14.184	0	1	0	0	0	0	0	1	0	1	1	0	1	0	1	0	-1	0	0	1	0	0	0	-1	0	-1	0	0	-1	0	-1	0	NA	-1	-1	0	0	-1	1	1	-1	0	1	0	0	0	1
Chr01_5672595	1	14.184	1	1	0	1	0	0	0	1	0	1	1	0	1	0	1	0	NA	0	0	1	0	0	0	-1	0	-1	0	0	-1	0	-1	0	NA	-1	-1	0	0	-1	1	1	-1	0	1	0	0	0	1
Chr01_5630056	1	14.184	0	1	0	0	0	0	0	1	0	1	1	0	1	0	1	0	-1	0	0	1	0	0	0	-1	0	-1	0	0	-1	0	-1	0	NA	-1	-1	0	0	-1	1	1	-1	0	1	0	0	0	1
Chr01_5630031	1	14.184	0	1	0	0	0	0	0	1	0	1	1	0	1	0	1	0	-1	0	0	1	0	0	0	-1	0	-1	0	0	-1	0	-1	0	NA	-1	-1	0	0	-1	1	1	-1	0	1	0	0	0	1
Chr01_5645448	1	14.184	0	1	0	0	0	0	0	1	0	1	1	0	1	0	1	0	-1	0	0	1	0	0	0	-1	0	-1	0	0	-1	0	-1	0	NA	-1	-1	0	0	-1	1	1	-1	0	1	0	0	0	1
Chr01_5645390	1	14.184	0	1	0	0	0	0	0	1	0	1	1	0	1	0	1	0	-1	0	0	1	0	0	0	-1	0	-1	0	0	-1	0	-1	0	NA	-1	-1	0	0	-1	1	1	-1	0	1	0	0	0	1
Chr01_5630319	1	14.184	0	1	0	0	0	0	0	1	0	1	1	0	1	0	1	0	-1	0	0	1	0	0	0	-1	0	-1	0	0	-1	0	-1	0	NA	-1	-1	0	0	-1	1	1	-1	0	1	0	0	0	1
Chr01_5672743	1	14.184	0	1	0	0	0	0	0	1	0	1	1	0	1	0	1	1	-1	1	0	1	1	1	0	-1	0	-1	0	0	-1	0	-1	0	NA	-1	-1	0	0	-1	1	1	-1	0	1	0	0	0	1
Chr01_5645367	1	14.184	0	1	0	0	0	0	0	1	0	1	1	0	1	0	1	0	-1	0	0	1	0	0	0	-1	0	-1	0	0	-1	0	-1	0	NA	-1	-1	0	0	-1	1	1	-1	0	1	0	0	0	1
Chr01_5675019	1	14.184	0	1	0	0	0	0	0	1	0	1	1	0	1	0	1	0	-1	0	0	1	0	0	0	-1	0	-1	0	0	-1	0	-1	0	NA	-1	-1	0	0	-1	1	1	-1	0	1	0	0	0	1
Chr01_5630261	1	14.184	0	1	0	0	0	0	0	1	0	1	1	0	1	0	1	0	-1	0	0	1	0	0	0	-1	0	-1	0	0	-1	0	-1	0	NA	-1	-1	0	0	-1	1	1	-1	0	1	0	0	0	1
Chr01_5622416	1	14.184	0	1	0	0	0	0	0	1	0	1	1	0	1	0	1	0	-1	0	0	1	0	0	0	-1	0	-1	0	0	-1	0	-1	0	NA	-1	-1	0	0	-1	1	1	-1	0	1	0	0	0	1
Chr01_5675095	1	14.184	0	1	0	0	0	0	0	1	0	1	1	0	1	0	1	0	-1	0	0	1	0	0	0	-1	0	-1	0	0	-1	0	-1	0	NA	-1	-1	0	0	-1	1	1	-1	0	1	0	0	0	1
Chr01_5671866	1	14.184	0	1	0	0	0	0	0	1	0	1	1	0	1	0	1	0	-1	0	0	1	0	0	0	-1	0	-1	0	0	-1	0	-1	0	NA	-1	-1	0	0	-1	1	1	-1	0	1	0	0	0	1
Chr01_5675048	1	14.184	0	1	0	0	0	0	0	1	0	1	1	0	1	0	1	0	-1	0	0	1	0	0	0	-1	0	-1	0	0	-1	0	-1	0	NA	-1	-1	0	0	-1	1	1	-1	0	1	0	0	0	1
Chr01_5671830	1	14.184	0	1	0	0	0	0	0	1	0	1	1	0	1	0	1	0	-1	0	0	1	0	0	0	-1	0	-1	0	0	-1	0	-1	0	NA	-1	-1	0	0	-1	1	1	-1	0	1	0	0	0	1
Chr01_5675123	1	14.184	0	1	0	0	0	0	0	1	0	1	1	0	1	0	1	0	-1	0	0	1	0	0	0	-1	0	-1	0	0	-1	0	-1	0	NA	-1	-1	0	0	-1	1	1	-1	0	1	0	0	0	1
Chr01_5630110	1	14.184	0	1	0	0	0	0	0	1	0	1	1	0	1	0	1	0	-1	0	0	1	0	0	0	-1	0	-1	0	0	-1	0	-1	0	NA	-1	-1	0	0	-1	1	1	-1	0	1	0	0	0	1
Chr01_5622442	1	14.184	0	1	0	0	0	0	0	1	0	1	1	0	1	0	1	0	-1	0	0	1	0	0	0	-1	0	-1	0	0	-1	0	-1	0	NA	-1	-1	0	0	-1	1	1	-1	0	1	0	0	0	1
Chr01_5615649	1	14.184	0	1	0	0	0	0	0	1	0	1	1	0	1	0	1	0	-1	0	0	1	0	0	0	-1	0	-1	0	0	-1	0	-1	0	NA	-1	-1	0	0	-1	1	1	-1	0	1	0	0	0	1
Chr01_5630442	1	14.184	0	1	0	0	0	0	0	1	0	1	1	0	1	0	1	0	-1	0	0	1	0	0	0	-1	0	-1	0	0	-1	0	-1	0	NA	-1	-1	0	0	-1	1	1	-1	0	1	0	0	0	1
Chr01_5645271	1	14.184	0	1	0	0	0	0	0	1	0	1	1	0	1	0	1	0	-1	0	0	1	0	0	0	-1	0	-1	0	0	-1	0	-1	0	NA	-1	-1	0	0	-1	1	1	-1	0	1	0	0	0	1
Chr01_5645313	1	14.184	0	1	0	0	0	0	0	1	0	1	1	0	1	0	1	0	-1	0	0	1	0	0	0	-1	0	-1	0	0	-1	0	-1	0	NA	-1	-1	0	0	-1	1	1	-1	0	1	0	0	0	1
Chr01_5622181	1	14.184	0	1	0	0	0	0	0	1	0	1	1	0	1	0	1	0	-1	0	0	1	0	0	0	-1	0	-1	0	0	-1	0	-1	0	NA	-1	-1	0	0	-1	1	1	-1	0	1	0	0	0	1
Chr01_5622386	1	14.184	0	1	0	0	0	0	0	1	0	1	1	0	1	0	1	0	-1	0	0	1	0	0	0	-1	0	-1	0	0	-1	0	-1	0	NA	-1	-1	0	0	-1	1	1	-1	0	1	0	0	0	1
Chr01_5615616	1	14.184	0	1	0	0	0	0	0	1	0	1	1	0	1	0	1	0	-1	0	0	1	0	0	0	-1	0	-1	0	0	-1	0	-1	0	NA	-1	-1	0	0	-1	1	1	-1	0	1	0	0	0	1
Chr01_5645536	1	14.184	0	1	0	0	0	0	0	1	0	1	1	0	1	0	1	0	-1	0	0	1	0	0	0	-1	0	-1	0	0	-1	0	-1	0	NA	-1	-1	0	0	-1	1	1	-1	0	1	0	0	0	1
Chr01_5671972	1	14.184	0	1	0	0	0	0	0	1	0	1	1	0	1	0	1	0	-1	0	0	1	0	0	0	-1	0	-1	0	0	-1	0	-1	0	NA	-1	-1	0	0	-1	1	1	-1	0	1	0	0	0	1
Chr01_5645422	1	14.184	0	1	0	0	0	0	0	1	0	1	1	0	1	0	1	0	-1	0	0	1	0	0	0	-1	0	-1	0	0	-1	0	-1	0	NA	-1	-1	0	0	-1	1	1	-1	0	1	0	0	0	1
Chr01_5672750	1	14.184	0	1	0	0	0	0	0	1	0	1	1	0	1	0	1	1	-1	1	0	1	1	0	0	-1	0	-1	0	0	-1	0	-1	0	NA	-1	-1	0	0	-1	1	1	-1	0	1	0	0	0	1
Chr01_5645327	1	14.184	0	1	0	0	0	0	0	1	0	1	1	0	1	0	1	0	-1	0	0	1	0	0	0	-1	0	-1	0	0	-1	0	-1	0	NA	-1	-1	0	0	-1	1	1	-1	0	1	0	0	0	1
Chr01_5645303	1	14.184	0	1	0	0	0	0	0	1	0	1	1	0	1	0	1	0	-1	0	0	1	0	0	0	-1	0	-1	0	0	-1	0	-1	0	NA	-1	-1	0	0	-1	1	1	-1	0	1	0	0	0	1
Chr01_5645359	1	14.184	0	1	0	0	0	0	0	1	0	1	1	0	1	0	1	0	-1	0	0	1	0	0	0	-1	0	-1	0	0	-1	0	-1	0	NA	-1	-1	0	0	-1	1	1	-1	0	1	0	0	0	1
Chr01_5622281	1	14.184	0	1	0	0	0	0	0	1	0	1	1	0	1	0	1	0	-1	0	0	1	0	0	0	-1	0	-1	0	0	-1	0	-1	0	NA	-1	-1	0	0	-1	1	1	-1	0	1	0	0	0	1
Chr01_5672551	1	14.184	1	1	0	1	0	0	1	1	0	1	1	1	1	0	1	0	NA	0	0	1	0	0	0	-1	0	-1	0	0	NA	0	-1	0	NA	-1	-1	0	0	-1	1	1	-1	1	1	0	0	0	1
Chr01_5672584	1	14.184	1	1	0	1	0	0	0	1	0	1	1	1	1	0	1	1	NA	0	0	1	0	0	0	-1	0	-1	0	0	-1	0	-1	0	NA	-1	-1	0	0	-1	1	1	-1	1	1	0	0	0	1
Chr01_5672558	1	14.184	1	1	0	1	0	0	1	1	0	1	1	1	1	0	1	1	-1	0	0	1	0	0	0	-1	0	-1	0	0	NA	0	-1	0	NA	-1	-1	0	0	-1	1	1	-1	1	1	0	0	0	1
Chr01_5571626	1	14.184	0	1	0	0	0	0	0	1	0	1	1	0	1	0	1	0	-1	0	0	1	0	0	0	-1	0	-1	0	0	-1	0	-1	0	NA	-1	-1	0	0	-1	1	1	-1	0	1	0	0	0	1
Chr01_5582827	1	14.184	0	1	0	0	0	0	0	1	0	1	1	0	1	0	1	0	-1	0	0	1	0	0	0	-1	0	-1	0	0	-1	0	-1	0	NA	-1	-1	0	0	-1	1	1	-1	0	1	0	0	0	1
Chr01_5582852	1	14.184	0	1	0	0	0	0	0	1	0	1	1	0	1	0	1	0	-1	0	0	1	0	0	0	-1	0	-1	0	0	-1	0	-1	0	NA	-1	-1	0	0	-1	1	1	-1	0	1	0	0	0	1
Chr01_5560891	1	14.184	0	1	0	0	0	0	0	1	0	1	1	0	1	0	1	0	-1	0	0	1	0	0	0	-1	0	-1	0	0	-1	0	-1	0	NA	-1	-1	0	0	-1	1	1	-1	0	1	0	0	0	1
Chr01_5599700	1	14.184	0	1	0	0	0	0	0	1	0	1	1	0	1	0	1	0	-1	0	0	1	0	0	0	-1	0	-1	0	0	-1	0	-1	0	1	-1	-1	0	0	-1	1	1	-1	0	1	0	0	0	1
Chr01_5571575	1	14.184	0	1	0	0	0	0	0	1	0	1	1	0	1	0	1	0	-1	0	0	1	0	0	0	-1	0	-1	0	0	-1	0	-1	0	NA	-1	-1	0	0	-1	1	1	-1	0	1	0	0	0	1
Chr01_5599878	1	14.184	0	1	0	0	0	0	0	1	0	1	1	0	1	0	1	0	-1	0	0	1	0	0	0	-1	0	-1	0	0	-1	0	-1	0	NA	-1	-1	0	0	-1	1	1	-1	0	1	0	0	0	1
Chr01_5560742	1	14.184	0	1	0	0	0	0	0	1	0	1	1	0	1	0	1	0	-1	0	0	1	0	0	0	-1	0	-1	0	0	-1	0	-1	0	NA	-1	-1	0	0	-1	1	1	-1	0	1	0	0	0	1
Chr01_5571330	1	14.184	0	1	0	0	0	0	0	1	0	1	1	0	1	0	1	0	-1	0	0	1	0	0	0	-1	0	-1	0	0	-1	0	-1	0	NA	-1	-1	0	0	-1	1	1	-1	0	1	0	0	0	1
Chr01_5582708	1	14.184	0	1	0	0	0	0	0	1	0	1	1	0	1	0	1	0	-1	0	0	1	0	0	0	-1	0	-1	0	0	-1	0	-1	0	NA	-1	-1	0	0	-1	1	1	-1	0	1	0	0	0	1
Chr01_5560583	1	14.184	0	1	0	0	0	0	0	1	0	1	1	0	1	0	1	0	-1	0	0	1	0	0	0	-1	0	-1	0	0	-1	0	-1	0	NA	-1	-1	0	0	-1	1	1	-1	0	1	0	0	0	1
Chr01_5560949	1	14.184	0	1	0	0	0	0	0	1	0	1	1	0	1	0	1	0	-1	0	0	1	0	0	0	-1	0	-1	0	0	-1	0	-1	0	NA	-1	-1	0	0	-1	1	1	-1	0	1	0	0	0	1
Chr01_5571299	1	14.184	0	1	0	0	0	0	0	1	0	1	1	0	1	0	1	0	-1	0	0	1	0	0	0	-1	0	-1	0	0	-1	0	-1	0	NA	-1	-1	0	0	-1	1	1	-1	0	1	0	0	0	1
Chr01_5603358	1	14.184	0	1	0	0	0	0	0	1	0	1	1	0	1	0	1	0	-1	0	0	1	1	1	0	-1	0	-1	0	0	-1	0	-1	0	NA	-1	-1	0	0	-1	1	1	-1	0	1	0	0	0	1
Chr01_5590922	1	14.184	0	1	0	0	0	0	0	1	0	1	1	0	1	0	1	0	-1	0	0	1	0	0	0	-1	0	-1	0	0	-1	0	-1	0	NA	-1	-1	0	0	-1	1	1	-1	0	1	0	0	0	1
Chr01_5599959	1	14.184	0	1	0	0	0	0	0	1	0	1	1	0	1	0	1	0	-1	0	0	1	0	0	0	-1	0	-1	0	0	-1	0	-1	0	NA	-1	-1	0	0	-1	1	1	-1	0	1	0	0	0	1
Chr01_5599751	1	14.184	0	1	0	0	0	0	0	1	0	1	1	0	1	0	1	0	-1	0	0	1	0	0	0	-1	0	-1	0	0	-1	0	-1	0	NA	-1	-1	0	0	-1	1	1	-1	0	1	0	0	0	1
Chr01_5571348	1	14.184	0	1	0	0	0	0	0	1	0	1	1	0	1	0	1	0	-1	0	0	1	0	0	0	0	0	-1	0	0	-1	0	-1	0	NA	-1	-1	0	0	-1	1	1	-1	0	1	0	0	0	1
Chr01_5603364	1	14.184	0	1	0	0	0	0	0	1	0	1	1	0	1	0	1	0	-1	0	0	1	1	1	1	-1	0	-1	0	0	-1	0	-1	0	NA	-1	-1	0	0	-1	1	1	-1	0	1	0	0	0	1
Chr01_5571679	1	14.184	0	1	0	0	0	0	0	1	0	1	1	0	1	0	1	0	-1	0	0	1	0	0	0	-1	0	-1	0	0	-1	0	-1	0	NA	-1	-1	0	0	-1	1	1	-1	0	1	0	0	0	1
Chr01_5599872	1	14.184	0	1	0	0	0	0	0	1	0	1	1	0	1	0	1	0	-1	0	0	1	0	0	0	-1	0	-1	0	0	-1	0	-1	0	NA	-1	-1	0	0	-1	1	1	-1	0	1	0	0	0	1
Chr01_5582671	1	14.184	0	1	0	0	0	0	0	1	0	1	1	0	1	0	1	0	-1	0	0	1	0	0	0	-1	0	-1	0	0	-1	0	-1	0	NA	-1	-1	0	0	-1	1	1	-1	0	1	0	0	0	1
Chr01_5582748	1	14.184	0	1	0	0	0	0	0	1	0	1	1	0	1	0	1	0	-1	0	0	1	0	0	0	-1	0	-1	0	0	-1	0	-1	0	NA	-1	-1	0	0	-1	1	1	-1	0	1	0	0	0	1
Chr01_5571359	1	14.184	0	1	0	0	0	0	0	1	0	1	1	0	1	0	1	0	-1	0	0	1	0	0	0	-1	0	-1	0	0	-1	0	-1	0	NA	-1	-1	0	0	-1	1	1	-1	0	1	0	0	0	1
Chr01_5571495	1	14.184	0	1	0	0	0	0	0	1	0	1	1	0	1	0	1	0	-1	0	0	1	0	0	0	-1	0	-1	0	0	-1	0	-1	0	NA	-1	-1	0	0	-1	1	1	-1	0	1	0	0	0	1
Chr01_5560955	1	14.184	0	1	0	0	0	0	0	1	0	1	1	0	1	0	1	0	-1	0	0	1	0	0	0	-1	0	-1	0	0	-1	0	-1	0	NA	-1	-1	0	0	-1	1	1	-1	0	1	0	0	0	1
Chr01_5530673	1	14.709	0	1	0	0	0	0	0	1	0	1	1	0	1	0	1	-1	-1	0	0	1	0	0	0	-1	0	-1	0	0	-1	0	-1	0	NA	-1	-1	0	0	-1	1	1	-1	0	1	0	1	0	1
Chr01_5462162	1	15.499	0	1	0	0	0	0	0	1	0	1	1	0	1	0	1	-1	-1	0	0	1	0	0	0	-1	0	-1	0	0	-1	0	-1	0	NA	-1	-1	0	0	-1	1	1	-1	0	1	0	0	0	1
Chr01_5482404	1	15.499	0	1	0	0	0	0	0	1	0	1	1	0	1	0	1	-1	-1	0	0	1	0	0	0	-1	0	-1	0	0	-1	0	-1	0	NA	-1	-1	0	0	-1	1	1	-1	0	1	0	0	0	1
Chr01_5542294	1	15.499	0	1	0	0	0	0	0	1	0	1	1	0	1	0	1	-1	-1	0	0	1	0	0	0	-1	0	-1	0	0	-1	0	-1	0	NA	-1	-1	0	0	-1	1	1	-1	0	1	0	0	0	1
Chr01_5462333	1	15.499	0	1	0	0	0	0	0	1	0	1	1	0	1	0	1	-1	-1	0	0	1	0	0	0	-1	NA	-1	0	0	-1	0	-1	0	NA	-1	-1	0	0	-1	1	1	-1	0	1	0	0	0	1
Chr01_5482761	1	15.499	0	1	0	0	0	0	0	1	0	1	1	0	1	0	1	-1	-1	0	0	1	0	0	0	-1	0	-1	0	0	-1	0	-1	0	NA	-1	-1	0	0	-1	1	1	-1	0	1	0	0	0	1
Chr01_5530339	1	15.499	0	1	0	0	0	0	0	1	0	1	1	0	1	0	1	-1	-1	0	0	1	0	0	0	-1	0	-1	0	0	-1	0	-1	0	NA	-1	-1	0	0	-1	1	1	-1	0	1	0	0	0	1
Chr01_5542218	1	15.499	0	1	0	0	0	0	0	1	0	1	1	0	1	0	1	-1	-1	0	0	1	0	0	0	-1	0	-1	0	0	-1	0	-1	0	NA	-1	-1	0	0	-1	1	1	-1	0	1	0	0	0	1
Chr01_5542482	1	15.499	0	1	0	0	0	0	0	1	0	1	1	0	1	0	1	-1	-1	0	0	1	0	0	0	-1	0	-1	0	0	-1	0	-1	0	NA	-1	-1	0	0	-1	1	1	-1	0	1	0	0	0	1
Chr01_5482646	1	15.499	0	1	0	0	0	0	0	1	0	1	1	0	1	0	1	-1	-1	0	0	1	0	0	0	-1	0	-1	0	0	-1	0	-1	0	NA	-1	-1	0	0	-1	1	1	-1	0	1	0	0	0	1
Chr01_5542310	1	15.499	0	1	0	0	0	0	0	1	0	1	1	0	1	0	1	-1	-1	0	0	1	0	0	0	-1	0	-1	0	0	-1	0	-1	0	NA	-1	-1	0	0	-1	1	1	-1	0	1	0	0	0	1
Chr01_5513363	1	15.499	0	1	0	0	0	0	0	1	0	1	1	0	1	0	1	-1	-1	0	0	1	0	0	0	-1	0	-1	0	0	-1	0	-1	0	NA	-1	-1	0	0	-1	1	1	-1	0	1	0	0	0	1
Chr01_5477312	1	15.499	0	1	0	0	0	0	0	1	0	1	1	0	1	0	1	-1	-1	0	0	1	0	0	0	-1	0	-1	0	0	-1	0	-1	0	NA	-1	-1	0	0	-1	1	1	-1	0	1	0	0	0	1
Chr01_5530242	1	15.499	0	1	0	0	0	0	0	1	0	1	1	0	1	0	1	-1	-1	0	0	1	0	0	0	-1	0	-1	0	0	-1	0	-1	0	NA	-1	-1	0	0	-1	1	1	-1	0	1	0	0	0	1
Chr01_5542594	1	15.499	0	1	0	0	0	0	0	1	0	1	1	0	1	0	1	-1	-1	0	0	1	0	0	0	-1	0	-1	0	0	-1	0	-1	0	NA	-1	-1	0	0	-1	1	1	-1	0	1	0	0	0	1
Chr01_5530400	1	15.499	0	1	0	0	0	0	0	1	0	1	1	0	1	0	1	-1	-1	0	0	1	0	0	0	-1	0	-1	0	0	-1	0	-1	0	NA	-1	-1	0	0	-1	1	1	-1	0	1	0	0	0	1
Chr01_5495443	1	15.499	0	1	0	0	0	0	0	1	0	1	1	0	1	0	1	-1	-1	0	0	1	0	0	0	-1	0	-1	0	0	-1	0	-1	0	NA	-1	-1	0	0	-1	1	1	-1	0	1	0	0	0	1
Chr01_5482486	1	15.499	0	1	0	0	0	0	0	1	0	1	1	0	1	0	1	-1	-1	0	0	1	0	0	0	-1	0	-1	0	0	-1	0	-1	0	NA	-1	-1	0	0	-1	1	1	-1	0	1	0	0	0	1
Chr01_5482619	1	15.499	0	1	0	0	0	0	0	1	0	1	1	0	1	0	1	-1	-1	0	0	1	0	0	0	-1	0	-1	0	0	-1	0	-1	0	NA	-1	-1	0	0	-1	1	1	-1	0	1	0	0	0	1
Chr01_5542564	1	16.024	0	1	0	0	0	0	0	1	0	1	1	0	1	0	1	-1	-1	0	0	1	0	0	0	-1	0	-1	0	0	-1	0	-1	0	NA	-1	-1	0	0	-1	1	1	-1	0	1	0	0	0	1
Chr01_5495324	1	16.024	0	1	0	0	0	0	0	1	0	1	1	0	1	0	1	-1	-1	0	0	1	0	0	0	-1	0	-1	0	0	-1	0	-1	0	NA	-1	-1	0	0	-1	1	1	-1	0	1	0	0	0	1
Chr01_5530304	1	16.024	0	1	0	0	0	0	0	1	0	1	1	0	1	0	1	-1	-1	0	0	1	0	0	0	-1	0	-1	0	0	-1	0	-1	0	NA	-1	-1	0	0	-1	1	1	-1	0	1	0	0	0	1
Chr01_5496666	1	16.024	0	1	0	0	0	0	0	1	0	1	1	0	1	0	1	-1	-1	0	0	1	0	0	0	-1	0	-1	0	0	-1	0	-1	0	NA	-1	-1	0	0	-1	1	1	-1	0	1	0	0	0	1
Chr01_5477066	1	16.024	0	-1	0	0	0	0	0	-1	0	-1	-1	0	-1	0	-1	1	1	0	0	-1	0	0	0	1	0	1	0	0	1	0	1	0	NA	1	1	0	0	1	-1	-1	1	0	-1	0	0	0	-1
Chr01_5530646	1	16.024	0	1	0	0	0	0	0	1	0	1	1	0	1	0	1	-1	-1	0	0	1	0	0	0	-1	0	-1	0	0	-1	0	-1	0	NA	-1	-1	0	0	-1	1	1	-1	0	1	0	0	0	1
Chr01_5542211	1	16.024	0	1	0	0	0	0	0	1	0	1	1	0	1	0	1	-1	-1	0	0	1	0	0	0	-1	0	-1	0	0	-1	0	-1	0	NA	-1	-1	0	0	-1	1	1	-1	0	1	0	0	0	1
Chr01_5542364	1	16.024	0	1	0	0	0	0	0	1	0	1	1	0	1	0	1	-1	-1	0	0	1	0	0	0	-1	0	-1	0	0	-1	0	-1	0	NA	-1	-1	0	0	-1	1	1	-1	0	1	0	0	0	1
Chr01_5462411	1	16.024	0	1	0	0	0	0	0	1	0	1	1	0	1	0	1	-1	-1	0	0	1	0	0	0	-1	0	-1	0	0	-1	0	-1	0	NA	-1	-1	0	0	-1	1	1	-1	0	1	0	0	0	1
Chr01_5530451	1	16.024	0	1	0	0	0	0	0	1	0	1	1	0	1	0	1	-1	-1	0	0	1	0	0	0	-1	0	-1	0	0	-1	0	-1	0	NA	-1	-1	0	0	-1	1	1	-1	0	1	0	0	0	1
Chr01_5477445	1	16.024	0	1	0	0	0	0	0	1	0	1	1	0	1	0	1	-1	-1	0	0	1	0	0	0	-1	0	-1	0	0	-1	0	-1	0	NA	-1	-1	0	0	-1	1	1	-1	0	1	0	0	0	1
Chr01_5520630	1	16.024	0	1	0	0	0	0	0	1	0	1	1	0	1	0	1	-1	-1	0	0	1	0	0	0	-1	0	-1	0	0	-1	0	-1	0	NA	-1	-1	0	0	-1	1	1	-1	0	1	0	0	0	1
Chr01_5530362	1	16.024	0	1	0	0	0	0	0	1	0	1	1	0	1	0	1	-1	-1	0	0	1	0	0	0	-1	0	-1	0	0	-1	0	-1	0	NA	-1	-1	0	0	-1	1	1	-1	0	1	0	0	0	1
Chr01_5542340	1	16.024	0	1	0	0	0	0	0	1	0	1	1	0	1	0	1	-1	-1	0	0	1	0	0	0	-1	0	-1	0	0	-1	0	-1	0	NA	-1	-1	0	0	-1	1	1	-1	0	1	0	0	0	1
Chr01_5496480	1	16.024	0	1	0	0	0	0	0	1	0	1	1	0	1	0	1	-1	-1	0	0	1	0	0	0	-1	0	-1	0	0	-1	0	-1	0	NA	-1	-1	0	0	-1	1	1	-1	0	1	0	0	0	1
Chr01_5530584	1	16.024	0	1	0	0	0	0	0	1	0	1	1	0	1	0	1	-1	-1	0	0	1	0	0	0	-1	0	-1	0	0	-1	0	-1	0	NA	-1	-1	0	0	-1	1	1	-1	0	1	0	0	0	1
Chr01_5496469	1	16.024	0	1	0	0	0	0	0	1	0	1	1	0	1	0	1	-1	-1	0	0	1	0	0	0	-1	0	-1	0	0	-1	0	-1	0	NA	-1	-1	0	0	-1	1	1	-1	0	1	0	0	0	1
Chr01_5496604	1	16.024	0	1	0	0	0	0	0	1	0	1	1	0	1	0	1	-1	-1	0	0	1	0	0	0	-1	0	-1	0	0	-1	0	-1	0	NA	-1	-1	0	0	-1	1	1	NA	0	1	0	0	0	1
Chr01_5495567	1	16.024	0	1	0	0	0	0	0	1	0	1	1	0	1	0	1	-1	-1	0	0	1	0	0	1	-1	0	-1	0	0	-1	0	-1	0	NA	-1	-1	0	0	-1	1	1	-1	0	1	0	0	0	1
Chr01_5440257	1	16.024	0	1	0	0	0	0	0	1	0	1	1	0	1	0	1	-1	-1	0	0	1	0	0	0	-1	0	-1	0	0	-1	0	-1	0	NA	-1	-1	0	0	-1	1	1	-1	0	1	0	0	0	1
Chr01_5407251	1	16.024	0	1	0	0	0	0	0	1	0	1	1	0	1	0	1	-1	-1	0	1	1	0	0	0	-1	0	-1	0	0	-1	0	-1	0	NA	-1	-1	0	0	-1	1	1	-1	0	1	0	0	0	1
Chr01_5452861	1	16.024	0	1	0	0	0	0	0	1	0	1	1	0	1	0	1	-1	-1	0	0	1	0	0	0	-1	0	-1	0	0	-1	0	-1	0	NA	-1	-1	0	0	-1	1	1	-1	0	1	0	0	0	1
Chr01_5412150	1	16.024	0	1	0	0	0	0	0	1	0	1	1	0	1	0	1	-1	-1	0	0	1	0	0	0	-1	0	-1	0	0	-1	0	-1	0	NA	-1	-1	0	0	-1	1	1	-1	0	1	0	0	0	1
Chr01_5440366	1	16.024	0	1	0	0	0	0	0	1	0	1	1	0	1	0	1	-1	-1	0	0	1	0	0	0	-1	0	-1	0	0	-1	0	-1	0	NA	-1	-1	0	0	-1	1	1	-1	0	1	0	0	0	1
Chr01_5427543	1	16.024	0	1	0	0	0	0	0	1	0	1	1	0	1	0	1	-1	-1	0	0	1	0	0	0	-1	0	-1	0	0	-1	0	-1	0	NA	-1	-1	0	0	-1	1	1	-1	0	1	0	0	0	1
Chr01_5452547	1	16.024	0	1	0	0	0	0	0	1	0	1	1	0	1	0	1	-1	-1	0	0	1	0	0	0	-1	0	-1	0	0	-1	0	-1	0	0	-1	-1	0	0	-1	1	1	-1	0	1	0	0	0	1
Chr01_5407316	1	16.024	0	1	0	0	0	0	0	1	0	1	1	0	1	0	1	-1	NA	0	0	1	0	0	0	-1	0	-1	0	0	-1	0	-1	0	NA	-1	-1	0	0	-1	1	1	-1	0	1	0	NA	0	1
Chr01_5452893	1	16.024	0	1	0	0	0	0	0	1	0	1	1	0	1	0	1	-1	-1	0	0	1	0	0	0	-1	0	-1	0	0	-1	0	-1	0	NA	-1	-1	0	0	-1	1	1	-1	0	1	0	0	0	1
Chr01_5440453	1	16.024	0	1	0	0	0	0	0	1	0	1	1	0	1	0	1	-1	-1	0	0	1	0	0	0	-1	0	-1	0	0	-1	0	-1	0	NA	-1	-1	0	0	-1	1	1	-1	0	1	0	0	0	1
Chr01_5412074	1	16.024	0	1	0	0	0	0	0	1	0	1	1	0	1	0	1	-1	-1	0	0	1	0	0	0	-1	0	-1	0	0	-1	0	-1	0	NA	-1	-1	0	0	-1	1	1	-1	0	1	0	0	0	1
Chr01_5452517	1	16.024	0	1	0	0	0	0	0	1	0	1	1	0	1	0	1	-1	-1	0	0	1	0	0	0	-1	0	-1	0	0	-1	0	-1	0	0	-1	-1	0	0	-1	1	1	-1	0	1	0	0	0	1
Chr01_5412094	1	16.024	0	1	0	0	0	0	0	1	0	1	1	0	1	0	1	-1	-1	0	0	1	0	0	0	-1	0	-1	0	0	-1	0	-1	0	NA	-1	-1	0	0	-1	1	1	-1	0	1	0	0	0	1
Chr01_5427548	1	16.024	0	1	0	0	0	0	0	1	0	1	1	0	1	0	1	-1	-1	0	0	1	0	0	0	-1	0	-1	0	0	-1	0	-1	0	NA	-1	-1	0	0	-1	1	1	-1	0	1	0	0	0	1
Chr01_5440297	1	16.024	0	1	0	0	0	0	0	1	0	1	1	0	1	0	1	-1	-1	0	0	1	0	0	0	-1	0	-1	0	0	-1	0	-1	0	NA	-1	-1	0	0	-1	1	1	-1	0	1	0	0	0	1
Chr01_5427458	1	16.024	0	1	0	0	0	0	0	1	0	1	1	0	1	0	1	-1	-1	0	0	1	0	0	0	-1	0	-1	0	0	-1	0	-1	0	NA	-1	-1	0	0	-1	1	1	-1	0	1	0	0	0	1
Chr01_5427411	1	16.024	0	1	0	0	0	0	0	1	0	1	1	0	1	0	1	-1	-1	0	0	1	0	0	0	-1	0	-1	0	0	-1	0	-1	0	NA	-1	-1	0	0	-1	1	1	-1	0	1	0	0	0	1
Chr01_5440414	1	16.024	0	1	0	0	0	0	0	1	0	1	1	0	1	0	1	-1	-1	0	0	1	0	0	0	-1	0	-1	0	0	-1	0	-1	0	NA	-1	-1	0	0	-1	1	1	-1	0	1	0	0	0	1
Chr01_5440419	1	16.024	0	1	0	0	0	0	0	1	0	1	1	0	1	0	1	-1	-1	0	0	1	0	0	0	-1	0	-1	0	0	-1	0	-1	0	NA	-1	-1	0	0	-1	1	1	-1	0	1	0	0	0	1
Chr01_5412275	1	16.024	0	1	0	0	0	0	0	NA	0	1	1	0	1	0	1	-1	-1	0	-1	1	0	0	0	-1	0	-1	0	0	-1	0	-1	0	NA	-1	-1	0	0	-1	1	1	-1	0	1	0	0	0	1
Chr01_5427304	1	16.024	0	1	0	0	0	0	0	1	0	1	1	0	1	0	1	-1	-1	0	0	1	0	0	0	-1	0	-1	0	0	-1	0	-1	0	NA	-1	-1	0	0	-1	1	1	-1	0	1	0	0	0	1
Chr01_5440569	1	16.024	0	1	0	0	0	0	0	1	0	1	1	0	1	0	1	-1	-1	0	0	1	0	0	0	-1	0	-1	0	0	-1	0	-1	0	NA	-1	-1	0	0	-1	1	1	-1	0	1	0	0	0	1
Chr01_5401561	1	16.024	0	1	0	0	0	0	0	0	0	1	1	0	1	0	1	-1	-1	0	0	1	0	0	0	-1	0	-1	0	0	-1	0	-1	0	NA	-1	-1	0	0	-1	1	1	-1	0	1	0	0	0	1
Chr01_5401300	1	16.024	0	1	0	0	0	0	0	0	0	1	1	0	1	0	1	-1	-1	0	0	1	0	0	0	-1	0	-1	0	0	-1	0	-1	0	NA	-1	-1	0	0	-1	1	1	-1	0	1	0	0	0	1
Chr01_5394840	1	16.024	0	1	0	0	0	0	0	0	0	1	1	0	1	0	1	-1	-1	0	0	1	0	0	0	-1	0	-1	0	0	-1	0	-1	0	NA	-1	-1	0	0	-1	1	1	-1	0	1	0	0	0	1
Chr01_5394687	1	16.024	0	1	0	0	0	0	0	0	0	1	1	0	1	0	1	-1	-1	0	0	1	0	0	0	-1	0	-1	0	0	-1	0	-1	0	NA	-1	-1	0	0	-1	1	1	-1	0	1	0	0	0	1
Chr01_5401329	1	16.024	0	1	0	0	0	0	0	0	0	1	1	0	1	0	1	-1	-1	0	0	1	0	0	0	-1	0	-1	0	0	-1	0	-1	0	NA	-1	-1	0	0	-1	1	1	-1	0	1	0	0	0	1
Chr01_5401417	1	16.024	0	1	0	0	0	0	0	0	0	1	1	0	1	0	1	-1	-1	0	0	1	0	0	0	-1	0	-1	0	0	-1	0	-1	0	NA	-1	-1	0	0	-1	1	1	-1	0	1	0	0	0	1
Chr01_5394492	1	16.024	0	1	0	0	0	0	0	0	0	1	1	0	1	0	1	-1	-1	0	0	1	0	0	0	-1	0	-1	0	0	-1	0	-1	0	NA	-1	-1	0	0	-1	1	1	-1	0	1	0	0	0	1
Chr01_5394654	1	16.024	0	1	0	0	0	0	0	0	0	1	1	0	1	0	1	-1	-1	0	0	1	0	0	0	-1	0	-1	0	0	-1	0	-1	0	NA	-1	-1	0	0	-1	1	1	-1	0	1	0	0	0	1
Chr01_5381249	1	16.024	0	1	0	0	0	0	0	0	0	1	1	0	1	1	1	-1	-1	0	0	1	0	0	0	-1	0	-1	0	0	-1	0	-1	0	NA	-1	-1	0	0	-1	1	1	-1	0	1	0	0	0	1
Chr01_5381119	1	16.024	0	1	0	0	0	0	0	0	0	1	1	0	1	1	1	-1	-1	0	0	1	0	0	0	-1	0	-1	0	0	-1	0	-1	0	NA	-1	-1	0	0	-1	1	1	-1	0	1	0	0	0	1
Chr01_5376210	1	16.024	0	1	0	0	0	0	0	0	0	1	1	0	1	1	1	-1	-1	0	0	1	0	0	0	-1	0	-1	0	0	-1	0	-1	0	0	-1	-1	0	0	-1	1	1	-1	0	1	0	0	0	1
Chr01_5381279	1	16.024	0	1	0	0	0	0	0	0	0	1	1	0	1	1	1	-1	-1	0	0	1	0	0	0	-1	0	-1	0	0	-1	0	-1	0	NA	-1	-1	0	0	-1	1	1	-1	0	1	0	0	0	1
Chr01_5381003	1	16.024	0	1	0	0	0	0	0	0	0	1	1	0	1	1	1	-1	-1	0	0	1	0	0	0	-1	0	-1	0	0	-1	0	-1	0	NA	-1	-1	0	0	-1	1	1	-1	0	1	0	0	0	1
Chr01_5381227	1	16.024	0	1	0	0	0	0	0	0	0	1	1	0	1	1	1	-1	-1	0	0	1	0	0	0	-1	0	-1	0	0	-1	0	-1	0	NA	-1	-1	0	0	-1	1	1	-1	0	1	0	0	0	1
Chr01_5381109	1	16.024	0	1	0	0	0	0	0	0	0	1	1	0	1	1	1	-1	-1	0	0	1	0	0	0	-1	0	-1	0	0	-1	0	-1	0	NA	-1	-1	0	0	-1	1	1	-1	0	1	0	0	0	1
Chr01_5360558	1	16.286	0	1	0	0	0	0	0	0	0	1	1	0	1	1	1	-1	-1	0	0	1	0	0	0	-1	0	-1	0	0	-1	0	-1	0	NA	-1	-1	0	0	-1	1	1	-1	0	1	0	0	0	1
Chr01_5360672	1	16.286	0	1	0	0	0	0	0	0	0	1	1	0	1	1	1	-1	-1	0	0	1	0	0	0	-1	0	-1	0	0	-1	0	-1	0	NA	-1	-1	0	0	-1	1	1	-1	0	1	0	0	0	1
Chr01_5360713	1	16.286	0	1	0	0	0	0	0	0	0	1	1	0	1	1	1	-1	-1	0	0	1	0	0	0	0	0	-1	0	0	-1	0	-1	0	NA	-1	-1	0	0	-1	1	1	-1	0	1	0	0	0	1
Chr01_5360420	1	16.286	0	1	0	0	0	0	0	0	0	1	1	0	1	1	1	-1	-1	0	0	1	0	0	0	-1	0	-1	0	0	-1	0	-1	0	NA	-1	-1	0	0	-1	1	1	-1	0	1	0	0	0	1
Chr01_5360854	1	16.286	0	1	0	0	0	0	0	0	0	1	1	0	1	1	1	-1	-1	0	0	1	0	0	0	-1	0	-1	0	0	-1	0	-1	0	NA	-1	-1	0	0	-1	1	1	-1	0	1	0	0	0	1
Chr01_5240332	1	16.547	0	1	0	0	0	0	0	0	0	1	1	0	1	1	1	-1	-1	0	0	1	0	0	0	-1	0	-1	0	0	0	0	-1	0	-1	-1	-1	0	0	-1	1	1	-1	0	1	0	0	0	1
Chr01_5206409	1	16.547	0	1	0	0	0	0	0	0	0	1	1	0	1	1	1	-1	-1	0	0	1	0	0	0	-1	0	-1	0	0	0	0	-1	0	NA	-1	-1	0	0	-1	1	1	-1	0	1	0	0	0	1
Chr01_5240180	1	16.547	0	1	0	0	0	0	0	0	0	1	1	0	1	1	1	-1	-1	0	0	1	0	0	0	-1	0	-1	0	0	0	0	-1	0	-1	-1	-1	0	0	-1	1	1	-1	0	1	0	0	0	1
Chr01_5240345	1	16.547	0	1	0	0	0	0	0	0	0	1	1	0	1	1	1	-1	-1	0	0	1	0	0	0	-1	0	-1	0	0	0	0	-1	0	-1	-1	-1	0	0	-1	1	1	-1	0	1	0	0	0	1
Chr01_5252507	1	16.547	0	1	0	0	0	0	0	0	0	1	1	0	1	1	1	-1	-1	0	0	1	0	0	0	-1	0	-1	0	0	0	0	-1	0	NA	-1	-1	0	0	-1	1	1	-1	0	1	0	0	0	1
Chr01_5265655	1	16.547	0	-1	0	0	0	0	0	0	0	-1	-1	0	-1	-1	-1	1	1	0	0	-1	0	0	0	1	0	1	0	0	0	0	1	0	NA	1	1	0	0	1	-1	-1	1	0	-1	0	0	0	-1
Chr01_5240444	1	16.547	0	1	0	0	0	0	0	0	0	1	1	0	1	1	1	-1	-1	0	0	1	0	0	0	-1	0	-1	0	0	0	0	-1	0	NA	-1	-1	0	0	-1	1	1	-1	0	1	0	0	0	1
Chr01_5252360	1	16.547	0	1	0	0	0	0	0	0	0	1	1	0	1	1	1	-1	-1	0	0	1	0	0	0	-1	0	-1	0	0	0	0	-1	0	NA	-1	-1	0	0	-1	1	1	-1	0	1	0	0	0	1
Chr01_5240274	1	16.547	0	1	0	0	0	0	0	0	0	1	1	0	1	1	1	-1	-1	0	0	1	0	0	0	-1	0	-1	0	0	0	0	-1	0	-1	-1	-1	0	0	-1	1	1	-1	0	1	0	0	0	1
Chr01_5252259	1	16.547	0	1	0	0	0	0	0	0	0	1	1	0	1	1	1	-1	-1	0	0	1	0	0	0	-1	0	-1	0	0	0	0	-1	0	NA	-1	-1	0	0	-1	1	1	-1	0	1	0	0	0	1
Chr01_5240360	1	16.547	0	1	0	0	0	0	0	0	0	1	1	0	1	1	1	-1	-1	0	0	1	0	0	0	-1	0	-1	0	0	0	0	-1	0	-1	-1	-1	0	0	-1	1	1	-1	0	1	0	0	0	1
Chr01_5265837	1	16.547	0	1	0	0	0	0	0	0	0	1	1	0	1	1	NA	-1	NA	0	0	1	-1	0	0	-1	0	-1	0	0	0	0	-1	0	NA	-1	-1	0	0	-1	1	1	-1	0	1	0	0	0	1
Chr01_5237002	1	16.547	0	1	0	0	0	0	0	0	0	1	1	0	1	1	1	-1	-1	0	0	1	0	0	0	-1	0	-1	0	0	0	0	-1	0	NA	-1	-1	0	0	-1	1	1	-1	0	1	0	0	0	1
Chr01_5240488	1	16.547	0	1	0	0	0	0	0	0	0	1	1	0	1	1	1	-1	-1	0	0	1	0	0	0	-1	0	-1	0	0	0	0	-1	0	NA	-1	-1	0	0	-1	1	1	-1	0	1	0	0	0	1
Chr01_5237089	1	16.547	0	1	0	0	0	0	0	0	0	1	1	0	1	1	1	-1	-1	0	0	1	0	0	0	-1	0	-1	0	0	0	0	-1	0	NA	-1	-1	0	0	-1	1	1	-1	0	1	0	0	0	1
Chr01_5265843	1	16.547	0	1	0	0	0	0	0	0	-1	1	1	0	1	1	NA	-1	NA	0	0	1	-1	0	0	-1	0	-1	0	0	0	0	-1	0	NA	-1	-1	0	0	-1	1	1	-1	0	1	0	0	0	1
Chr01_5252241	1	16.547	0	1	0	0	0	0	0	0	0	1	1	0	1	1	1	-1	-1	0	0	1	0	0	0	-1	0	-1	0	0	0	0	-1	0	NA	-1	-1	0	0	-1	1	1	-1	0	1	0	0	0	1
Chr01_5265726	1	16.547	0	-1	0	0	0	0	0	0	0	-1	-1	0	-1	-1	-1	1	1	0	0	-1	0	0	0	1	0	1	0	0	0	0	1	0	NA	1	1	0	0	1	-1	-1	1	0	-1	0	0	0	-1
Chr01_5252280	1	16.547	0	1	0	0	0	0	0	0	0	1	1	0	1	1	1	-1	-1	0	0	1	0	0	0	-1	0	-1	0	0	0	0	-1	0	NA	-1	-1	0	0	-1	1	1	-1	0	1	0	0	0	1
Chr01_5252348	1	16.547	0	1	0	0	0	0	0	0	0	1	1	0	1	1	1	-1	-1	0	0	1	0	0	0	-1	0	-1	0	0	0	0	-1	0	NA	-1	-1	0	0	-1	1	1	-1	0	1	0	0	0	1
Chr01_5252334	1	16.547	0	1	0	0	0	0	0	0	0	1	1	0	1	1	1	-1	-1	0	0	1	0	0	0	-1	0	-1	0	0	0	0	-1	0	NA	-1	-1	0	0	-1	1	1	-1	0	1	0	0	0	1
Chr01_5237040	1	16.547	0	1	0	0	0	0	0	0	0	1	1	0	1	1	1	-1	0	0	0	1	0	0	0	-1	0	-1	0	0	0	0	-1	0	NA	-1	-1	0	0	-1	1	1	-1	0	1	0	0	0	1
Chr01_5237365	1	16.547	0	1	0	0	0	0	0	1	0	1	1	0	1	1	1	-1	-1	0	0	1	0	0	0	-1	0	-1	0	0	0	0	-1	0	NA	-1	-1	0	0	-1	1	1	-1	0	1	0	0	0	1
Chr01_5206337	1	16.547	0	1	0	0	0	0	0	0	0	1	1	0	1	1	1	-1	-1	0	0	1	0	0	0	-1	0	-1	0	0	0	0	-1	0	NA	-1	-1	0	0	-1	1	1	-1	0	1	0	0	0	1
Chr01_5191671	1	16.547	0	1	0	0	0	0	0	0	0	0	1	1	1	1	1	-1	-1	0	0	1	0	1	0	-1	0	-1	0	0	0	0	-1	1	NA	-1	-1	0	0	-1	1	1	-1	0	1	0	0	0	1
Chr01_5252647	1	16.547	0	1	0	0	0	0	0	0	0	1	1	0	1	1	1	-1	-1	1	0	1	0	0	0	-1	0	-1	0	0	0	0	-1	0	NA	-1	-1	0	0	-1	1	1	-1	0	1	0	0	0	1
Chr01_5252533	1	16.547	0	1	0	0	0	0	0	0	0	1	1	0	1	1	1	-1	-1	0	0	1	0	0	0	-1	0	-1	0	0	0	0	-1	0	NA	-1	-1	0	0	-1	1	1	-1	0	1	0	0	0	1
Chr01_5265648	1	16.547	0	-1	0	0	0	0	0	0	0	-1	-1	0	-1	-1	-1	1	1	0	0	-1	0	0	0	1	0	1	0	0	0	0	1	0	NA	1	1	0	0	1	-1	-1	1	0	-1	0	0	0	-1
Chr01_5265534	1	16.547	0	1	0	0	0	0	0	0	0	1	1	0	1	1	1	-1	-1	0	0	1	0	0	0	-1	0	-1	0	0	0	0	-1	0	NA	-1	-1	0	0	-1	1	1	-1	0	1	0	0	0	1
Chr01_5240087	1	16.547	0	1	0	0	0	0	0	0	0	1	1	0	1	1	1	-1	-1	0	0	1	0	0	0	-1	0	-1	0	0	0	0	-1	0	-1	-1	-1	0	0	-1	1	1	-1	0	1	0	0	0	1
Chr01_5151300	1	16.809	0	1	0	0	0	0	0	0	0	0	1	0	1	1	1	-1	-1	0	0	1	0	0	0	-1	0	-1	0	0	0	0	-1	0	NA	-1	-1	0	0	-1	1	1	-1	0	1	0	0	0	1
Chr01_5151268	1	16.809	0	1	0	0	0	0	0	0	0	0	1	0	1	1	1	-1	-1	0	0	1	0	0	0	-1	0	-1	0	0	0	0	-1	0	NA	-1	-1	0	0	-1	1	1	-1	0	1	0	0	0	1
Chr01_5147331	1	16.809	0	1	0	0	0	0	0	0	0	0	1	0	1	1	1	-1	-1	0	0	1	0	0	0	-1	0	-1	0	0	0	0	-1	0	NA	-1	-1	0	0	-1	1	1	-1	0	1	0	0	0	1
Chr01_5147214	1	16.809	0	1	0	0	0	0	0	0	0	0	1	0	1	1	1	-1	-1	0	0	1	0	0	0	-1	0	-1	0	0	0	0	-1	0	NA	-1	-1	0	0	-1	1	1	-1	0	1	0	0	0	1
Chr01_5151528	1	16.809	0	1	0	0	0	0	0	0	0	0	1	0	1	1	1	-1	-1	0	0	1	0	0	0	-1	0	-1	0	0	0	0	-1	0	NA	-1	-1	0	0	-1	1	1	-1	0	1	0	0	0	1
Chr01_5151576	1	16.809	0	1	0	0	0	0	0	0	0	0	1	0	1	1	1	-1	-1	0	0	1	0	0	0	-1	0	-1	0	0	0	0	-1	0	NA	-1	-1	0	0	-1	1	1	-1	0	1	0	0	0	1
Chr01_5151570	1	16.809	0	1	0	0	0	0	0	0	0	0	1	0	1	1	1	-1	-1	0	0	1	0	0	0	-1	0	-1	0	0	0	0	-1	0	NA	-1	-1	0	0	-1	1	1	0	0	1	0	0	0	1
Chr01_5151493	1	16.809	0	1	0	0	0	0	0	0	0	0	1	0	1	1	1	-1	-1	0	0	1	0	0	0	-1	0	-1	0	0	0	0	-1	0	NA	-1	-1	0	0	-1	1	1	-1	0	1	0	0	0	1
Chr01_5147017	1	16.809	0	1	0	0	0	0	0	0	0	0	1	0	1	1	1	-1	-1	0	0	1	0	0	0	-1	0	-1	0	0	0	0	-1	0	NA	-1	-1	0	0	-1	1	1	-1	0	1	0	0	0	1
Chr01_5131498	1	17.071	0	1	0	0	0	0	0	0	-1	0	1	0	1	1	1	-1	-1	0	0	1	0	0	0	-1	0	-1	0	0	0	0	-1	0	NA	-1	-1	0	0	-1	1	1	-1	0	1	0	0	0	1
Chr01_5131738	1	17.071	0	1	0	0	0	0	0	0	-1	0	1	0	1	1	1	-1	-1	0	0	1	0	0	0	-1	0	-1	0	0	0	0	-1	0	NA	-1	-1	0	0	-1	1	1	-1	0	1	0	0	0	1
Chr01_5131639	1	17.071	0	1	0	0	0	0	0	0	-1	0	1	0	1	1	1	-1	-1	0	0	1	0	0	0	-1	0	-1	0	0	0	0	-1	0	NA	-1	-1	0	0	-1	1	1	-1	0	1	0	0	0	1
Chr01_5131391	1	17.071	0	1	0	0	0	0	0	0	-1	0	1	0	1	1	1	-1	-1	0	0	1	0	0	0	-1	0	-1	0	0	0	0	-1	0	1	-1	-1	0	0	-1	1	1	-1	0	1	0	0	0	1
Chr01_5131549	1	17.071	0	1	0	0	0	0	0	0	-1	0	1	0	1	1	1	-1	-1	0	0	1	0	0	0	-1	0	-1	0	0	0	0	-1	0	NA	-1	-1	0	0	-1	1	1	-1	0	1	0	0	0	1
Chr01_5131361	1	17.071	0	1	0	0	0	0	0	0	-1	0	1	0	1	1	1	-1	-1	0	0	1	0	0	0	-1	0	-1	0	0	0	0	-1	0	1	-1	-1	0	0	-1	1	1	-1	0	1	0	0	0	1
Chr01_5120224	1	17.071	0	1	0	0	0	0	0	0	-1	0	1	0	1	1	1	-1	-1	0	0	1	0	0	0	-1	0	-1	0	0	0	0	-1	0	NA	-1	-1	0	0	-1	1	1	-1	0	1	0	0	0	1
Chr01_5120448	1	17.071	0	1	0	0	0	0	0	0	-1	0	1	0	1	1	1	-1	-1	0	0	1	0	0	0	-1	0	-1	0	0	0	0	-1	0	NA	-1	-1	0	0	-1	1	1	-1	0	1	0	0	0	1
Chr01_5116096	1	17.071	0	1	0	0	0	0	0	0	-1	0	1	0	1	1	1	-1	-1	0	0	1	0	0	0	-1	0	-1	0	0	0	0	-1	0	NA	-1	-1	0	0	-1	1	1	-1	0	1	0	0	0	1
Chr01_5120379	1	17.071	0	1	0	0	0	0	0	0	-1	0	1	0	1	1	1	-1	-1	0	0	1	0	0	0	-1	0	-1	0	0	0	0	-1	0	NA	-1	-1	0	0	-1	1	1	-1	0	1	0	0	0	1
Chr01_5109833	1	17.071	0	1	0	0	0	0	0	0	-1	0	1	0	1	1	1	-1	-1	0	NA	1	0	0	0	-1	0	-1	0	0	0	0	-1	0	NA	-1	-1	0	0	-1	1	1	-1	0	1	0	0	0	1
Chr01_5120348	1	17.071	0	1	0	0	0	0	0	0	-1	0	1	0	1	1	1	-1	-1	0	0	1	0	0	0	-1	0	-1	0	0	0	0	-1	0	NA	-1	-1	0	0	-1	1	1	-1	0	1	0	0	0	1
Chr01_5115982	1	17.071	0	1	0	0	0	0	0	0	-1	0	1	0	1	1	1	-1	NA	0	0	1	0	0	0	-1	0	-1	0	0	0	0	-1	0	NA	-1	-1	0	0	-1	1	1	-1	0	1	0	0	0	1
Chr01_5120458	1	17.071	0	1	0	0	0	0	0	0	-1	0	1	0	1	1	1	-1	-1	0	0	1	0	0	0	-1	0	-1	0	0	0	0	-1	0	NA	-1	-1	0	0	-1	1	1	-1	0	1	0	0	0	1
Chr01_5090399	1	17.86	0	1	0	0	0	0	0	0	-1	0	1	0	1	1	1	-1	-1	0	0	1	0	0	0	-1	0	-1	0	0	0	0	-1	0	NA	-1	-1	0	0	-1	1	1	-1	0	1	0	0	0	1
Chr01_5090074	1	17.86	0	1	0	0	0	0	0	0	-1	0	1	0	1	1	1	-1	-1	0	0	1	0	0	0	-1	0	-1	0	0	0	0	-1	0	NA	-1	-1	0	0	-1	1	1	-1	0	1	0	0	0	1
Chr01_5087241	1	17.86	0	1	0	0	0	0	0	0	-1	0	1	0	1	1	1	-1	-1	0	0	1	0	0	0	-1	0	-1	0	0	0	0	-1	0	NA	-1	-1	0	0	-1	1	1	-1	0	1	0	0	0	1
Chr01_5090059	1	17.86	0	1	0	0	0	0	0	0	-1	0	1	0	1	1	1	-1	-1	0	0	1	0	0	0	-1	0	-1	0	0	0	0	-1	0	NA	-1	-1	0	0	-1	1	1	-1	0	1	0	0	0	1
Chr01_5087065	1	17.86	0	1	0	0	0	0	0	0	-1	0	1	0	1	1	1	-1	-1	0	0	1	0	0	0	-1	0	-1	0	0	0	0	-1	0	NA	-1	-1	0	0	-1	1	1	-1	0	1	0	0	0	1
Chr01_5090153	1	17.86	0	1	0	0	0	0	0	0	-1	0	1	0	1	1	1	-1	-1	0	0	1	0	0	0	-1	0	-1	0	0	0	0	-1	0	NA	-1	-1	0	0	-1	1	1	-1	0	1	0	0	0	1
Chr01_5087471	1	17.86	0	1	0	0	1	0	0	NA	-1	0	1	0	1	1	1	-1	-1	0	0	1	-1	1	0	-1	0	-1	0	0	0	0	-1	0	NA	-1	-1	0	0	-1	1	1	-1	0	1	0	0	0	1
Chr01_5090204	1	18.122	0	1	0	0	0	0	0	0	-1	0	1	0	1	1	1	-1	-1	0	0	1	0	0	0	-1	0	-1	0	0	0	0	-1	0	NA	-1	-1	0	0	-1	1	1	-1	0	1	0	0	0	1
Chr01_5087164	1	18.122	0	1	0	0	0	0	0	0	-1	0	1	0	1	1	1	-1	-1	0	0	1	0	0	0	-1	0	-1	0	0	0	0	-1	0	NA	-1	-1	0	0	-1	1	1	-1	0	1	0	0	0	1
Chr01_5087086	1	18.122	0	1	0	0	0	0	0	0	-1	0	1	0	1	1	1	-1	-1	0	0	1	0	0	0	-1	0	-1	0	0	0	0	-1	0	NA	-1	-1	0	0	-1	1	1	-1	0	1	0	0	0	1
Chr01_5090241	1	18.122	0	1	0	0	0	0	0	0	-1	0	1	0	1	1	1	-1	-1	0	0	1	0	0	0	-1	0	-1	0	0	0	0	-1	0	NA	-1	-1	0	0	-1	1	1	-1	0	1	0	0	0	1
Chr01_5090193	1	18.122	0	1	0	0	0	0	0	0	-1	0	1	0	1	1	1	-1	-1	0	0	1	0	0	0	-1	0	-1	0	0	0	0	-1	0	NA	-1	-1	0	0	-1	1	1	-1	0	1	0	0	0	1
Chr01_5071137	1	18.384	0	1	0	0	0	0	0	0	-1	0	1	0	1	1	1	-1	-1	1	-1	1	1	0	0	-1	0	-1	0	NA	0	0	-1	NA	NA	-1	-1	0	0	-1	1	1	-1	0	1	0	0	0	1
Chr01_5051069	1	18.384	0	1	0	0	0	0	0	0	-1	0	1	0	1	1	1	-1	-1	0	0	1	0	0	0	-1	0	-1	0	0	0	0	-1	0	NA	-1	-1	0	0	-1	1	1	-1	0	1	0	0	0	1
Chr01_5051031	1	18.384	0	1	0	0	0	0	0	0	-1	0	1	0	1	1	1	-1	-1	0	0	1	0	0	0	-1	0	-1	0	0	0	0	-1	0	NA	-1	-1	0	0	-1	1	1	-1	0	1	0	0	0	1
Chr01_5020407	1	18.384	0	1	0	0	0	0	0	0	-1	0	1	0	1	1	1	-1	-1	0	0	1	0	0	0	-1	0	-1	0	0	0	0	-1	0	NA	-1	-1	0	0	-1	1	1	-1	0	1	0	0	0	1
Chr01_5070823	1	18.384	0	1	0	0	0	0	0	0	-1	0	1	0	1	1	1	-1	-1	0	0	1	0	0	0	-1	0	-1	0	0	0	0	-1	0	NA	-1	-1	0	0	-1	1	1	-1	0	1	0	0	0	1
Chr01_5020432	1	18.384	0	1	0	0	0	0	0	0	-1	0	1	0	1	1	1	-1	-1	0	0	1	0	0	0	-1	0	-1	0	0	0	0	-1	0	NA	-1	-1	0	0	-1	1	1	-1	0	1	0	0	0	1
Chr01_5050961	1	18.384	0	1	0	0	0	0	0	0	-1	0	1	0	1	1	1	-1	-1	0	0	1	0	0	0	-1	0	-1	0	0	0	0	-1	0	NA	-1	-1	0	0	-1	1	1	-1	0	1	0	0	0	1
Chr01_5070863	1	18.384	0	1	0	0	0	0	0	0	-1	0	1	0	1	1	1	-1	-1	0	0	1	0	0	0	-1	0	-1	0	0	0	0	-1	0	NA	-1	-1	0	0	-1	1	1	-1	0	1	0	0	0	1
Chr01_5020323	1	18.384	0	1	0	0	0	0	0	0	-1	0	1	0	1	1	1	-1	-1	0	0	1	0	0	0	-1	0	-1	0	0	0	0	-1	0	NA	-1	-1	0	0	-1	1	1	-1	0	1	0	0	0	1
Chr01_5070811	1	18.384	0	1	0	0	0	0	0	0	-1	0	1	0	1	1	1	-1	-1	0	0	1	0	0	0	-1	0	-1	0	0	0	0	-1	0	NA	-1	-1	0	0	-1	1	1	-1	0	1	0	0	0	1
Chr01_5050995	1	18.384	0	1	0	0	0	0	0	0	-1	0	1	0	1	1	1	-1	-1	0	0	1	0	0	0	-1	0	-1	0	0	0	0	-1	0	NA	-1	-1	0	0	-1	1	1	-1	0	1	0	0	0	1
Chr01_5020307	1	18.384	0	1	0	0	0	0	0	0	-1	0	1	0	1	1	1	-1	-1	0	0	1	0	0	0	-1	0	-1	0	0	0	0	-1	0	NA	-1	-1	0	0	-1	1	1	-1	0	1	0	0	0	1
Chr01_5051150	1	18.384	0	1	0	0	0	0	0	0	-1	0	1	0	1	1	1	-1	-1	0	0	1	0	0	0	-1	0	-1	0	0	0	0	-1	0	NA	-1	-1	0	0	-1	1	1	-1	0	1	0	0	0	1
Chr01_5050818	1	18.384	0	1	0	0	0	0	0	0	-1	0	1	0	1	1	1	-1	-1	0	0	1	0	0	0	-1	0	-1	0	0	0	0	-1	0	NA	-1	-1	0	0	-1	1	1	-1	0	1	0	0	0	1
Chr01_5070938	1	18.384	0	1	0	0	0	0	0	0	-1	0	1	0	1	1	1	-1	-1	0	0	1	0	0	0	-1	0	-1	0	0	0	0	-1	-1	NA	-1	-1	0	0	-1	1	1	-1	0	1	0	0	0	1
Chr01_5050944	1	18.384	0	1	0	0	0	0	0	0	-1	0	1	0	1	1	1	-1	-1	0	0	1	0	0	0	-1	0	-1	0	0	0	0	-1	0	NA	-1	-1	0	0	-1	1	1	-1	0	1	0	0	0	1
Chr01_4910442	1	18.646	0	1	0	0	0	0	0	0	-1	0	1	0	1	1	1	-1	-1	0	0	1	0	0	0	-1	0	-1	0	0	0	0	-1	0	NA	-1	-1	0	0	-1	1	1	-1	0	1	0	0	0	1
Chr01_4910533	1	18.646	0	1	0	0	0	0	0	-1	-1	0	1	0	1	1	1	-1	-1	0	0	1	0	0	0	-1	0	-1	0	0	0	0	-1	0	NA	-1	-1	0	0	-1	1	1	-1	0	1	0	0	0	1
Chr01_4929031	1	18.646	0	1	0	0	0	0	0	0	-1	0	1	0	1	1	1	-1	-1	0	0	1	0	0	0	-1	0	-1	0	0	0	0	-1	0	NA	-1	-1	0	0	-1	1	1	-1	0	1	0	0	0	1
Chr01_4910265	1	18.646	0	1	0	0	0	0	0	0	-1	0	1	0	1	1	1	-1	-1	0	0	1	0	0	0	-1	0	-1	0	0	0	0	-1	0	NA	-1	-1	0	0	-1	1	1	-1	0	1	0	0	0	1
Chr01_4929158	1	18.646	0	1	0	0	0	0	0	0	-1	0	1	0	1	1	1	-1	-1	0	0	1	0	0	0	-1	0	-1	0	0	0	0	-1	1	NA	-1	-1	0	0	-1	1	1	-1	0	1	0	0	0	1
Chr01_4928925	1	18.646	0	1	0	0	0	0	0	0	-1	0	1	0	1	1	1	-1	-1	0	0	1	0	0	0	-1	0	-1	0	0	0	0	-1	0	1	-1	-1	0	0	-1	1	1	-1	0	1	0	0	0	1
Chr01_4910287	1	18.646	0	1	0	0	0	0	0	0	-1	0	1	0	1	1	1	-1	-1	0	0	1	0	0	0	-1	0	-1	0	0	0	0	-1	0	NA	-1	-1	0	0	-1	1	1	-1	0	1	0	0	0	1
Chr01_4928926	1	18.646	0	1	0	0	0	0	0	0	-1	0	1	0	1	1	1	-1	-1	0	0	1	0	0	0	-1	0	-1	0	0	0	0	-1	0	1	-1	-1	0	0	-1	1	1	-1	0	1	0	0	0	1
Chr01_4929136	1	18.646	0	1	0	0	0	0	0	0	-1	0	1	0	1	1	1	-1	-1	0	0	1	0	0	0	-1	0	-1	0	0	0	0	-1	0	NA	-1	-1	0	0	-1	1	1	-1	0	1	0	0	0	1
Chr01_4910350	1	18.646	0	1	0	0	0	0	0	0	-1	0	1	0	1	1	1	-1	-1	0	0	1	0	0	0	-1	0	-1	0	0	0	0	-1	0	NA	-1	-1	0	0	-1	1	1	-1	0	1	0	0	0	1
Chr01_4910527	1	18.646	0	1	0	0	0	0	0	-1	-1	0	1	0	1	1	1	-1	-1	0	0	1	0	0	0	-1	0	-1	0	0	0	0	-1	0	NA	-1	-1	0	0	-1	1	1	-1	0	1	0	0	0	1
Chr01_4910510	1	18.646	0	1	0	0	0	0	0	0	-1	0	1	0	1	1	1	-1	-1	0	0	1	0	0	0	-1	0	-1	0	0	0	0	-1	0	NA	-1	-1	0	0	-1	1	1	-1	0	1	0	0	0	1
Chr01_4910131	1	18.646	0	1	0	0	0	0	0	0	-1	0	1	0	1	1	1	-1	-1	0	0	1	0	0	0	-1	0	-1	0	0	0	0	-1	0	NA	-1	-1	0	0	-1	1	1	-1	0	1	0	0	0	1
Chr01_4929130	1	18.646	0	1	0	0	0	0	0	0	-1	0	1	0	1	1	1	-1	-1	0	0	1	0	0	0	-1	0	-1	0	0	0	0	-1	0	NA	-1	-1	0	0	-1	1	1	-1	0	1	0	0	0	1
Chr01_4910451	1	18.646	0	1	0	0	0	0	0	0	-1	0	1	0	1	1	1	-1	-1	0	0	1	0	0	0	-1	0	-1	0	0	0	0	-1	0	NA	-1	-1	0	0	-1	1	1	-1	0	1	0	0	0	1
Chr01_4846799	1	18.908	0	1	0	0	0	0	0	0	-1	0	1	0	1	1	1	-1	-1	0	0	1	0	0	0	-1	0	-1	0	0	0	0	-1	0	NA	-1	-1	0	0	-1	1	1	-1	0	1	0	0	0	1
Chr01_4900415	1	18.908	0	1	0	0	0	0	0	0	-1	0	1	0	1	1	1	-1	-1	0	0	1	0	0	0	-1	0	-1	0	0	0	0	-1	0	NA	-1	-1	0	0	-1	1	1	-1	0	1	0	0	0	1
Chr01_4891186	1	18.908	0	1	0	0	0	0	0	0	-1	0	1	0	1	1	1	-1	-1	0	0	1	0	0	0	-1	0	-1	0	0	0	0	-1	0	NA	-1	-1	0	0	-1	1	1	-1	0	1	0	0	0	1
Chr01_4900431	1	18.908	0	1	0	0	0	0	0	0	-1	0	1	0	1	1	1	-1	-1	0	0	1	0	0	0	-1	0	-1	0	0	0	0	-1	0	NA	-1	-1	0	0	-1	1	1	-1	0	1	0	0	0	1
Chr01_4846843	1	18.908	0	1	0	0	0	0	0	0	-1	0	1	0	1	1	1	-1	-1	0	0	1	0	0	0	-1	0	-1	0	0	0	0	-1	0	NA	-1	-1	0	0	-1	1	1	-1	0	1	0	0	0	1
Chr01_4900752	1	18.908	0	1	0	0	0	0	0	0	-1	0	1	0	1	1	1	-1	-1	0	0	1	0	0	0	-1	0	-1	0	0	0	0	-1	0	NA	-1	-1	0	0	-1	1	1	-1	0	1	0	0	0	1
Chr01_4760719	1	18.908	0	1	0	0	0	0	0	0	-1	0	1	0	1	1	1	-1	-1	0	0	1	0	0	0	-1	0	-1	0	0	0	0	-1	0	NA	-1	-1	0	0	-1	1	1	-1	0	1	0	0	0	1
Chr01_4846980	1	18.908	0	1	0	0	0	0	0	0	-1	0	1	0	1	1	1	-1	-1	0	0	1	0	0	0	-1	0	-1	0	0	0	0	-1	0	NA	-1	-1	0	0	-1	1	1	-1	0	1	0	0	0	1
Chr01_4854342	1	18.908	0	1	0	0	0	0	0	0	-1	0	1	0	1	1	1	-1	-1	0	0	1	0	0	0	-1	0	-1	0	0	0	0	-1	0	NA	-1	-1	0	0	-1	1	1	-1	0	1	0	0	0	1
Chr01_4900773	1	18.908	0	1	0	0	0	0	0	0	-1	0	1	0	1	1	1	-1	-1	0	0	1	0	0	0	-1	0	-1	0	0	0	0	-1	0	NA	-1	-1	0	0	-1	1	1	-1	0	1	0	1	0	1
Chr01_4900356	1	18.908	0	1	0	0	0	0	0	0	-1	0	1	0	1	1	1	-1	-1	0	0	1	0	0	0	-1	0	-1	0	0	0	0	-1	0	NA	-1	-1	0	0	-1	1	1	-1	0	1	0	0	0	1
Chr01_4846940	1	18.908	0	1	0	0	0	0	0	0	-1	0	1	0	1	1	1	-1	-1	0	0	1	0	0	0	-1	0	-1	0	0	0	0	-1	0	NA	-1	-1	0	0	-1	1	1	-1	0	1	0	0	0	1
Chr01_4888478	1	19.433	0	1	0	0	0	0	0	0	-1	0	1	0	1	1	1	-1	-1	0	0	1	0	0	0	-1	0	-1	0	0	0	0	-1	0	NA	-1	-1	0	0	-1	1	1	-1	0	1	0	0	0	1
Chr01_4860526	1	19.433	0	1	0	0	0	0	0	NA	-1	0	1	0	1	1	1	-1	-1	0	0	1	0	0	-1	-1	0	-1	0	0	0	0	-1	0	NA	-1	-1	0	0	-1	1	1	-1	0	1	0	0	0	1
Chr01_4888639	1	19.433	0	1	0	0	0	0	0	0	-1	0	1	0	1	1	1	-1	-1	0	0	1	0	0	0	-1	0	-1	0	0	0	0	-1	0	NA	-1	-1	0	0	-1	1	1	-1	0	1	0	0	0	1
Chr01_4846854	1	19.433	0	1	0	0	0	0	0	0	-1	0	1	0	1	1	1	-1	-1	0	0	1	0	0	0	-1	0	-1	0	0	0	0	-1	0	NA	-1	-1	0	0	-1	1	1	-1	0	1	0	0	0	1
Chr01_4854150	1	19.433	0	1	0	0	0	0	0	0	-1	0	1	0	1	1	1	-1	-1	0	0	1	0	0	0	-1	0	-1	0	0	0	0	-1	0	NA	-1	-1	0	0	-1	1	1	-1	0	1	0	0	0	1
Chr01_4900388	1	19.433	0	1	0	0	0	0	0	0	-1	0	1	0	1	1	1	-1	-1	0	0	1	0	0	0	-1	0	-1	0	0	0	0	-1	0	NA	-1	-1	0	0	-1	1	1	-1	0	1	0	0	0	1
Chr01_4896651	1	19.433	0	1	0	0	0	0	0	0	-1	0	1	0	1	1	1	-1	-1	0	0	1	0	0	0	-1	0	-1	0	0	0	0	-1	0	NA	-1	-1	0	0	-1	1	1	-1	0	1	0	0	0	1
Chr01_4870748	1	19.433	0	1	0	1	0	0	0	1	-1	1	1	1	1	1	1	-1	-1	0	0	1	0	0	0	-1	0	-1	0	0	0	0	-1	0	NA	-1	-1	0	0	-1	1	1	NA	0	1	0	1	0	1
Chr01_4900420	1	19.433	0	1	0	0	0	0	0	0	-1	0	1	0	1	1	1	-1	-1	0	0	1	0	0	0	-1	0	-1	0	0	0	0	-1	0	NA	-1	-1	0	0	-1	1	1	-1	0	1	0	0	0	1
Chr01_4888331	1	19.433	0	1	0	0	0	0	0	0	-1	0	1	0	1	1	1	-1	-1	0	0	1	0	0	0	-1	0	-1	0	0	0	0	-1	0	NA	-1	-1	0	0	-1	1	1	-1	0	1	0	0	0	1
Chr01_4891287	1	19.433	0	1	0	0	0	0	0	0	-1	0	1	0	1	1	1	-1	NA	0	0	1	0	0	0	-1	0	-1	0	0	0	0	-1	0	NA	-1	-1	0	0	-1	1	1	NA	0	1	0	0	0	1
Chr01_4891135	1	19.433	0	1	0	0	0	0	0	0	-1	0	1	0	1	1	1	-1	-1	0	0	1	0	0	0	-1	0	-1	0	0	0	0	-1	0	NA	-1	-1	0	0	-1	1	1	-1	0	1	0	0	0	1
Chr01_4870502	1	19.433	0	1	0	0	0	0	0	0	-1	0	1	0	1	1	1	-1	-1	0	1	1	0	0	0	-1	0	-1	0	0	0	0	-1	0	NA	-1	-1	0	0	-1	1	1	-1	0	1	0	0	0	1
Chr01_4860293	1	19.433	0	1	0	0	0	0	0	0	-1	0	1	0	1	1	1	-1	-1	0	0	1	0	0	0	-1	0	-1	0	0	0	0	-1	0	NA	-1	-1	0	0	-1	1	1	-1	0	1	0	0	0	1
Chr01_4860155	1	19.433	0	1	0	0	0	0	0	0	-1	0	1	0	1	1	1	-1	-1	0	0	1	0	0	0	-1	0	-1	0	0	0	0	-1	0	NA	-1	-1	0	0	-1	1	1	-1	0	1	0	0	0	1
Chr01_4900455	1	19.433	0	1	0	0	0	0	0	0	-1	0	1	0	1	1	1	-1	-1	0	0	1	0	0	0	-1	0	-1	0	0	0	0	-1	0	NA	-1	-1	0	0	-1	1	1	-1	0	1	0	0	0	1
Chr01_4900593	1	19.433	0	1	0	0	0	0	0	0	-1	0	1	0	1	1	1	-1	-1	0	0	1	0	0	0	-1	0	-1	0	0	0	0	-1	0	NA	-1	-1	0	1	-1	1	1	-1	0	1	0	0	0	1
Chr01_4802682	1	19.694	0	1	0	0	0	0	0	0	-1	0	1	0	1	1	1	-1	-1	0	0	1	0	0	0	-1	0	-1	0	0	0	0	-1	0	NA	-1	-1	0	0	-1	1	1	-1	0	1	0	0	0	1
Chr01_4817672	1	19.694	0	1	0	0	0	0	0	0	-1	0	1	0	1	1	1	-1	-1	0	0	1	0	0	0	-1	0	-1	0	0	0	0	-1	0	-1	-1	-1	0	0	-1	1	1	-1	0	1	0	0	0	1
Chr01_4760477	1	19.694	0	1	0	0	0	0	0	0	-1	0	1	0	1	1	1	-1	-1	0	0	1	0	0	0	-1	0	-1	0	0	0	0	-1	0	NA	-1	-1	0	0	-1	1	1	-1	0	1	0	0	0	1
Chr01_4782216	1	19.694	0	1	0	0	0	0	0	0	-1	0	1	0	1	1	1	-1	-1	0	0	1	0	0	0	-1	0	-1	0	0	0	0	-1	0	NA	-1	-1	0	0	-1	1	1	-1	0	1	0	0	0	1
Chr01_4817533	1	19.694	0	1	0	0	0	0	0	0	-1	0	1	0	1	1	1	-1	-1	0	0	1	0	0	0	-1	0	-1	0	0	0	0	-1	0	NA	-1	-1	0	0	-1	1	1	-1	0	1	0	0	0	1
Chr01_4791166	1	19.694	0	1	0	0	0	0	0	0	-1	0	1	0	1	1	1	-1	-1	0	0	1	0	0	0	-1	0	-1	0	0	0	0	-1	0	NA	-1	-1	0	0	-1	1	1	-1	0	1	0	0	0	1
Chr01_4700382	1	19.694	0	1	0	0	0	0	0	0	-1	0	1	0	1	1	1	-1	-1	0	0	1	0	1	0	-1	0	-1	0	0	0	0	-1	0	NA	-1	-1	0	0	-1	1	1	-1	0	1	0	0	0	1
Chr01_4802803	1	19.694	0	1	0	0	0	0	0	0	-1	0	1	0	1	1	1	-1	-1	0	0	1	0	0	0	-1	0	-1	0	0	0	0	-1	0	NA	-1	-1	0	0	-1	1	1	-1	0	1	0	0	0	1
Chr01_4802719	1	19.694	0	1	0	0	0	0	0	0	-1	0	1	0	1	1	1	-1	-1	0	0	1	0	0	0	-1	0	-1	0	0	0	0	-1	0	NA	-1	-1	0	0	-1	1	1	-1	0	1	0	0	0	1
Chr01_4782227	1	19.694	0	1	0	0	0	0	0	0	-1	0	1	0	1	1	1	-1	-1	0	0	1	0	0	0	-1	0	-1	0	0	0	0	-1	0	NA	-1	-1	0	0	-1	1	1	-1	0	1	0	0	0	1
Chr01_4760404	1	19.694	0	1	0	0	0	0	0	0	-1	0	1	0	1	1	1	-1	-1	0	0	1	0	0	0	-1	0	-1	0	0	0	0	-1	0	NA	-1	-1	0	0	-1	1	1	-1	0	1	0	0	0	1
Chr01_4802619	1	19.694	0	1	0	0	0	0	0	0	-1	0	1	0	1	1	1	-1	-1	0	0	1	0	0	0	-1	0	-1	0	0	0	0	-1	0	NA	-1	-1	0	0	-1	1	1	-1	0	1	0	0	0	1
Chr01_4782264	1	19.694	0	1	0	0	0	0	0	0	-1	0	1	0	1	1	1	-1	-1	0	0	1	0	0	0	-1	0	-1	0	0	0	0	-1	0	NA	-1	-1	0	0	-1	1	1	-1	0	1	0	0	0	1
Chr01_4750659	1	19.694	0	1	0	0	0	0	0	0	-1	0	1	0	1	1	1	-1	-1	0	0	1	0	0	0	-1	0	-1	0	0	0	0	-1	0	NA	-1	-1	0	0	-1	1	1	-1	0	1	0	0	0	1
Chr01_4822627	1	19.694	0	1	0	0	0	0	0	0	-1	0	1	0	1	1	1	-1	-1	0	0	1	0	0	0	-1	0	-1	0	0	0	0	-1	0	NA	-1	-1	0	0	-1	1	1	-1	0	1	0	0	0	1
Chr01_4760624	1	19.694	0	1	0	0	0	0	0	0	-1	0	1	0	1	1	1	-1	-1	0	0	1	0	0	0	-1	0	-1	0	0	0	0	-1	0	NA	-1	-1	0	0	-1	1	1	-1	0	1	0	0	0	1
Chr01_4760488	1	19.694	0	1	0	0	0	0	0	0	-1	0	1	0	1	1	1	-1	-1	0	0	1	0	0	0	-1	0	-1	0	0	0	0	-1	0	NA	-1	-1	0	0	-1	1	1	-1	0	1	0	0	0	1
Chr01_4760657	1	19.694	0	1	0	0	0	0	0	0	-1	0	1	0	1	1	1	-1	-1	0	0	1	0	0	0	-1	0	-1	0	0	0	0	-1	0	NA	-1	-1	0	0	-1	1	1	-1	0	1	0	0	0	1
Chr01_4802701	1	19.694	0	-1	0	0	0	0	0	0	1	0	-1	0	-1	-1	-1	1	1	0	0	-1	0	0	0	1	0	1	0	0	0	0	1	0	NA	1	1	0	0	1	-1	-1	1	0	-1	0	0	0	-1
Chr01_4760505	1	19.694	0	1	0	0	0	0	0	0	-1	0	1	0	1	1	1	-1	-1	0	0	1	0	0	0	-1	0	-1	0	0	0	0	-1	0	NA	-1	-1	0	0	-1	1	1	-1	0	1	0	0	0	1
Chr01_4732057	1	19.694	0	1	0	0	0	0	0	0	-1	0	1	0	1	1	1	-1	-1	0	0	1	0	0	0	-1	0	-1	0	0	0	0	-1	0	NA	-1	-1	0	0	-1	1	1	-1	0	1	0	0	0	1
Chr01_4822358	1	19.694	0	1	0	0	0	0	0	0	-1	0	1	0	1	1	1	-1	-1	0	0	1	0	0	0	-1	0	-1	0	0	0	0	-1	0	0	-1	-1	0	0	-1	1	1	-1	0	1	0	0	0	1
Chr01_4782240	1	19.694	0	1	0	0	0	0	0	0	-1	0	1	0	1	1	1	-1	-1	0	0	1	0	0	0	-1	0	-1	0	0	0	0	-1	0	NA	-1	-1	0	0	-1	1	1	-1	0	1	0	0	0	1
Chr01_4802693	1	19.694	0	1	0	0	0	0	0	0	-1	0	1	0	1	1	1	-1	-1	0	0	1	0	0	0	-1	0	-1	0	0	0	0	-1	0	NA	-1	-1	0	0	-1	1	1	-1	0	1	0	0	0	1
Chr01_4760418	1	19.694	0	1	0	0	0	0	0	0	-1	0	1	0	1	1	1	-1	-1	0	0	1	0	0	0	-1	0	-1	0	0	0	0	-1	0	NA	-1	-1	0	0	-1	1	1	-1	0	1	0	0	0	1
Chr01_4822376	1	19.694	0	1	0	0	0	0	0	0	-1	0	1	0	1	1	1	-1	-1	0	0	1	0	0	0	-1	0	-1	0	0	0	0	-1	0	0	-1	-1	0	0	-1	1	1	-1	0	1	0	0	0	1
Chr01_4700437	1	19.694	0	1	0	0	0	0	0	0	-1	0	1	0	1	1	1	-1	NA	0	0	1	0	0	0	-1	0	-1	0	0	0	0	-1	0	NA	-1	-1	0	0	-1	1	1	-1	0	1	0	0	0	1
Chr01_4891150	1	19.956	0	1	0	0	0	0	0	0	-1	0	1	0	1	1	1	-1	-1	0	0	1	0	0	0	-1	0	-1	0	0	0	0	-1	0	NA	-1	-1	0	0	-1	1	1	-1	0	1	0	0	0	1
Chr01_4802658	1	19.956	0	1	0	0	0	0	0	0	-1	0	1	0	1	1	1	-1	-1	0	0	1	0	0	0	-1	0	-1	0	0	0	0	-1	0	NA	-1	-1	0	0	-1	1	1	-1	0	1	0	0	0	1
Chr01_4760318	1	19.956	0	1	0	0	0	0	0	0	-1	0	1	0	1	1	1	-1	-1	0	0	1	0	0	0	-1	0	-1	0	0	0	0	-1	0	NA	-1	-1	0	0	-1	1	1	-1	0	1	0	0	0	1
Chr01_4760312	1	19.956	0	1	0	0	0	0	0	0	-1	0	1	0	1	1	1	-1	-1	0	0	1	0	0	0	-1	0	-1	0	0	0	0	-1	0	NA	-1	-1	0	0	-1	1	1	-1	0	1	0	0	0	1
Chr01_4817519	1	19.956	0	1	0	0	0	0	0	0	-1	0	1	0	1	1	1	-1	-1	0	0	1	0	0	0	-1	0	-1	0	0	0	0	-1	0	NA	-1	-1	0	0	-1	1	1	-1	0	1	0	0	0	1
Chr01_4854144	1	19.956	0	1	0	0	0	0	0	0	-1	0	1	0	1	1	1	-1	-1	0	0	1	0	0	0	-1	0	-1	0	0	0	0	-1	0	NA	-1	-1	0	0	-1	1	1	-1	0	1	0	0	0	1
Chr01_4760713	1	19.956	0	1	0	0	0	0	0	0	-1	0	1	0	1	1	1	-1	-1	0	0	1	0	0	0	-1	0	-1	0	0	0	0	-1	0	NA	-1	-1	0	0	-1	1	1	-1	0	1	0	0	0	1
Chr01_4822411	1	19.956	0	1	0	0	0	0	0	0	-1	0	1	0	1	1	1	-1	-1	0	0	1	0	0	0	-1	0	-1	0	0	0	0	-1	0	NA	-1	-1	0	0	-1	1	1	-1	0	1	0	0	0	1
Chr01_4745118	1	19.956	0	1	0	0	0	0	0	0	-1	0	1	0	1	1	1	-1	-1	0	0	1	0	0	0	-1	0	-1	0	0	0	0	-1	0	NA	-1	-1	0	0	-1	1	1	-1	0	1	0	0	0	1
Chr01_4870562	1	19.956	0	1	0	0	0	0	0	0	-1	0	1	0	1	1	1	-1	-1	0	1	1	0	0	0	-1	0	-1	0	0	0	0	-1	0	NA	-1	-1	0	0	-1	1	1	-1	0	1	0	0	0	1
Chr01_4847092	1	19.956	1	1	0	0	0	0	0	NA	-1	0	1	0	1	1	1	-1	-1	0	0	1	0	0	0	-1	0	-1	0	0	0	0	-1	0	NA	-1	-1	0	0	-1	1	1	-1	0	1	0	0	0	1
Chr01_4750686	1	19.956	0	1	0	0	0	0	0	0	-1	0	1	0	1	1	1	-1	-1	0	0	1	0	0	0	-1	0	-1	0	0	0	0	-1	0	NA	-1	-1	0	0	-1	1	1	-1	0	1	0	0	0	1
Chr01_4802940	1	19.956	0	-1	0	0	0	0	0	0	1	0	-1	0	-1	-1	-1	1	1	0	0	-1	0	0	0	1	0	1	0	0	0	0	1	0	NA	1	1	0	0	1	-1	-1	1	0	-1	0	0	0	-1
Chr01_4817629	1	19.956	0	1	0	0	0	0	0	0	-1	0	1	0	1	1	1	-1	-1	0	0	1	0	0	0	-1	0	-1	0	0	0	0	-1	0	NA	-1	-1	0	0	-1	1	1	-1	0	1	0	0	0	1
Chr01_4860209	1	19.956	0	1	0	0	0	0	0	0	-1	0	1	0	1	1	1	-1	-1	0	0	1	0	0	0	-1	0	-1	0	0	0	0	-1	0	NA	-1	-1	0	0	-1	1	1	-1	0	1	0	0	0	1
Chr01_4891167	1	19.956	0	1	0	0	0	0	0	0	-1	0	1	0	1	1	1	-1	-1	0	0	1	0	0	0	-1	0	-1	0	0	0	0	-1	0	NA	-1	-1	0	0	-1	1	1	-1	0	1	0	0	0	1
Chr01_4745215	1	19.956	0	1	0	0	0	0	0	0	-1	0	1	0	1	1	NA	-1	-1	0	0	1	0	0	0	-1	0	-1	0	0	0	NA	-1	0	NA	-1	-1	0	0	-1	1	1	-1	0	1	0	0	0	1
Chr01_4888345	1	19.956	0	1	0	0	0	0	0	0	-1	0	1	0	1	1	1	-1	-1	0	0	1	0	0	0	-1	0	-1	0	0	0	0	-1	0	NA	-1	-1	0	0	-1	1	1	-1	0	1	0	0	0	1
Chr01_4760577	1	19.956	0	1	0	0	0	0	0	0	-1	0	1	0	1	1	1	-1	-1	0	0	1	0	0	0	-1	0	-1	0	0	0	0	-1	0	NA	-1	-1	0	0	-1	1	1	-1	0	1	0	0	0	1
Chr01_4847035	1	19.956	0	1	0	0	0	0	0	1	-1	0	1	0	1	1	1	-1	-1	0	0	1	0	0	0	-1	0	-1	0	0	0	0	-1	0	NA	-1	-1	0	0	-1	1	1	-1	0	1	0	0	0	1
Chr01_4822417	1	19.956	0	1	0	0	0	0	0	0	-1	0	1	0	1	1	1	-1	-1	0	0	1	0	0	0	-1	0	-1	0	0	0	0	-1	0	NA	-1	-1	0	0	-1	1	1	-1	0	1	0	0	0	1
Chr01_4891162	1	19.956	0	1	0	0	0	0	0	0	-1	0	1	0	1	1	1	-1	-1	0	0	1	0	0	0	-1	0	-1	0	0	0	0	-1	0	NA	-1	-1	0	0	-1	1	1	-1	0	1	0	0	0	1
Chr01_4896854	1	19.956	0	1	0	0	0	0	0	0	-1	0	1	0	1	1	1	-1	-1	0	0	1	0	0	0	-1	0	-1	0	0	0	0	-1	0	NA	-1	-1	0	0	-1	1	1	-1	0	1	0	0	0	1
Chr01_4791293	1	19.956	0	1	0	0	0	0	0	0	-1	0	1	0	1	1	1	-1	-1	0	0	1	0	0	0	-1	0	-1	0	0	0	0	-1	0	NA	-1	-1	0	0	-1	1	1	-1	0	1	0	0	0	1
Chr01_4896757	1	19.956	0	1	0	0	0	0	0	0	-1	0	1	0	1	1	1	-1	-1	0	0	1	0	0	0	-1	0	-1	0	0	0	0	-1	0	NA	-1	-1	0	0	-1	1	1	-1	0	1	0	0	0	1
Chr01_4760680	1	19.956	0	1	0	0	0	0	0	0	-1	0	1	0	1	1	1	-1	-1	0	0	1	0	0	0	-1	0	-1	0	0	0	0	-1	0	NA	-1	-1	0	0	-1	1	1	-1	0	1	0	0	0	1
Chr01_4822523	1	19.956	0	1	0	0	0	0	0	0	-1	0	1	0	1	1	1	-1	-1	0	0	1	0	0	0	-1	0	-1	0	0	0	0	-1	0	NA	-1	-1	0	0	-1	1	1	-1	0	1	0	0	0	1
Chr01_4888490	1	19.956	0	1	0	0	0	0	0	0	-1	0	1	0	1	1	1	-1	-1	0	0	1	0	0	0	-1	0	-1	0	0	0	0	-1	0	NA	-1	-1	0	0	-1	1	1	-1	0	1	0	0	0	1
Chr01_4870705	1	19.956	0	1	0	0	0	0	0	1	-1	0	1	0	1	1	1	-1	-1	0	0	1	1	0	0	-1	0	-1	0	0	0	0	-1	0	NA	-1	-1	0	0	-1	1	0	NA	1	1	0	1	0	1
Chr01_4822486	1	19.956	0	1	0	0	0	0	0	0	-1	0	1	0	1	1	1	-1	-1	0	0	1	0	0	0	-1	0	-1	0	0	0	0	-1	0	NA	-1	-1	0	0	-1	1	1	-1	0	1	0	0	0	1
Chr01_4760412	1	19.956	0	1	0	0	0	0	0	0	-1	0	1	0	1	1	1	-1	-1	0	0	1	0	0	0	-1	0	-1	0	0	0	0	-1	0	NA	-1	-1	0	0	-1	1	1	-1	0	1	0	0	0	1
Chr01_4802753	1	19.956	0	1	0	0	0	0	0	0	-1	0	1	0	1	1	1	-1	-1	0	0	1	0	0	0	-1	0	-1	0	0	0	0	-1	0	NA	-1	-1	0	0	-1	1	1	-1	0	1	0	0	0	1
Chr01_4745507	1	19.956	0	1	0	0	0	0	0	0	-1	0	1	0	1	1	1	-1	-1	0	0	1	0	0	0	-1	0	-1	0	0	0	0	-1	0	NA	-1	-1	0	0	-1	1	1	-1	0	1	0	0	0	1
Chr01_4854231	1	19.956	0	1	0	0	0	0	0	0	-1	0	1	0	1	1	1	-1	-1	0	0	1	0	0	0	-1	0	-1	0	0	0	0	-1	0	NA	-1	-1	0	0	-1	1	1	-1	0	1	0	0	0	1
Chr01_4760398	1	19.956	0	1	0	0	0	0	0	0	-1	0	1	0	1	1	1	-1	-1	0	0	1	0	0	0	-1	0	-1	0	0	0	0	-1	0	NA	-1	-1	0	0	-1	1	1	-1	0	1	0	0	0	1
Chr01_4870538	1	19.956	0	1	0	0	0	0	0	0	-1	0	1	0	1	1	1	-1	-1	0	1	1	0	0	0	-1	0	-1	0	0	1	0	-1	0	NA	-1	-1	0	0	-1	1	1	-1	0	1	0	0	0	1
Chr01_4888445	1	19.956	0	1	0	0	0	0	0	0	-1	0	1	0	1	1	1	-1	-1	0	0	1	0	0	0	-1	0	-1	0	0	0	0	-1	0	NA	-1	-1	0	0	-1	1	1	-1	0	1	0	0	0	1
Chr01_4854189	1	19.956	0	1	0	0	0	0	0	0	-1	0	1	0	1	1	1	-1	-1	0	0	1	0	0	0	-1	0	-1	0	0	0	0	-1	0	NA	-1	-1	0	0	-1	1	1	-1	0	1	0	0	0	1
Chr01_4791172	1	19.956	0	1	0	0	0	0	0	0	-1	0	1	0	1	1	1	-1	-1	0	0	1	0	0	0	-1	0	-1	0	0	0	0	-1	0	NA	-1	-1	0	0	-1	1	1	-1	0	1	0	0	0	1
Chr01_4750334	1	19.956	0	1	0	0	0	0	0	0	-1	0	1	0	1	1	1	-1	-1	0	0	1	0	0	0	-1	0	-1	0	0	0	0	-1	0	NA	-1	-1	0	0	-1	1	1	-1	0	1	0	0	0	1
Chr01_4745487	1	19.956	0	1	0	0	0	0	0	0	-1	0	1	0	1	1	1	-1	-1	1	0	1	0	0	0	-1	0	-1	0	0	0	0	-1	0	NA	-1	-1	0	0	-1	1	1	-1	0	1	0	0	0	1
Chr01_4732073	1	20.218	0	1	0	0	0	0	0	0	-1	0	1	0	1	1	1	-1	-1	0	0	1	0	0	0	-1	0	-1	0	0	0	0	-1	0	NA	-1	-1	0	0	-1	1	1	-1	0	1	0	0	0	1
Chr01_4732206	1	20.218	0	1	0	0	0	0	0	0	-1	0	1	0	1	1	1	-1	-1	0	0	1	0	0	0	-1	0	-1	0	0	0	0	-1	0	0	-1	-1	0	0	-1	1	1	-1	0	1	0	0	0	1
Chr01_4732064	1	20.218	0	1	0	0	0	0	0	0	-1	0	1	0	1	1	1	-1	-1	0	0	1	0	0	0	-1	0	-1	0	0	0	0	-1	0	NA	-1	-1	0	0	-1	1	1	-1	0	1	0	0	0	1
Chr01_4732147	1	20.218	0	1	0	0	0	0	0	0	-1	0	1	0	1	1	1	-1	-1	0	0	1	0	0	0	-1	0	-1	0	0	0	0	-1	0	NA	-1	-1	0	0	-1	1	1	0	0	1	0	0	0	1
Chr01_4888733	1	20.218	0	1	0	0	0	0	0	0	-1	0	1	0	1	1	1	-1	-1	0	0	1	0	0	-1	-1	0	-1	0	0	0	0	-1	0	NA	-1	-1	0	0	-1	1	1	-1	0	1	0	0	0	1
Chr01_4732229	1	20.218	0	1	0	0	0	0	0	0	-1	0	1	0	1	1	1	-1	-1	0	0	1	0	0	0	-1	0	-1	0	0	0	0	-1	0	0	-1	-1	0	0	-1	1	1	-1	0	1	0	0	0	1
Chr01_4628897	1	20.48	0	1	0	0	0	0	0	0	-1	0	1	0	1	1	1	-1	-1	0	0	1	0	0	0	-1	0	-1	0	0	0	0	-1	0	NA	-1	-1	0	0	-1	1	1	-1	0	1	0	0	0	1
Chr01_4687858	1	20.48	0	1	0	0	0	0	0	0	-1	0	1	0	1	1	1	-1	-1	0	0	1	0	0	0	-1	0	-1	0	0	0	0	-1	0	NA	-1	-1	0	0	-1	1	1	-1	0	1	0	0	0	1
Chr01_4687702	1	20.48	0	1	0	0	0	0	0	0	-1	0	1	0	1	1	1	-1	-1	0	0	1	0	0	0	-1	0	-1	0	0	0	0	-1	0	NA	-1	-1	0	0	-1	1	1	-1	0	1	0	0	0	1
Chr01_4640127	1	20.48	0	1	0	0	0	0	0	0	-1	0	1	0	1	1	1	-1	-1	0	0	1	0	0	0	-1	0	-1	0	0	0	0	-1	0	NA	-1	-1	0	0	-1	1	1	-1	0	1	0	0	0	1
Chr01_4690998	1	20.48	0	1	0	0	0	0	0	0	-1	0	1	0	1	1	1	-1	-1	0	0	1	0	0	0	-1	0	-1	0	0	0	0	-1	0	NA	-1	-1	0	0	-1	NA	1	-1	0	1	0	0	0	1
Chr01_4668309	1	20.48	0	1	0	0	0	0	0	0	-1	0	1	0	1	1	1	-1	-1	0	0	1	0	0	0	-1	0	-1	0	0	0	0	-1	0	NA	-1	-1	0	0	-1	1	1	-1	0	1	0	0	0	1
Chr01_4672205	1	20.48	0	1	0	0	0	0	0	0	-1	0	1	0	1	1	1	-1	-1	0	0	1	0	0	0	-1	0	-1	0	0	0	0	-1	0	NA	-1	-1	0	0	-1	1	1	-1	0	1	0	0	0	1
Chr01_4700486	1	20.48	1	1	0	0	0	0	0	0	-1	0	1	NA	1	1	1	-1	NA	0	0	1	0	0	0	NA	0	-1	0	0	0	0	-1	0	NA	-1	-1	0	0	-1	1	1	NA	0	1	0	0	0	1
Chr01_4640216	1	20.48	0	1	0	0	0	0	0	0	-1	0	1	0	1	1	1	-1	-1	0	0	1	0	0	0	-1	0	-1	0	0	0	0	-1	0	NA	-1	-1	0	0	-1	1	1	-1	0	1	0	0	0	1
Chr01_4687519	1	20.48	0	1	0	0	0	0	0	0	-1	0	1	0	1	1	1	-1	-1	0	0	1	0	0	0	-1	0	-1	0	0	0	0	-1	0	NA	-1	-1	0	0	-1	1	1	-1	0	1	0	0	0	1
Chr01_4650025	1	20.48	0	1	0	0	0	0	0	0	-1	0	1	0	1	1	1	-1	-1	0	0	1	0	0	0	-1	0	-1	0	0	0	0	-1	0	NA	-1	-1	0	0	-1	1	1	-1	0	1	0	0	0	1
Chr01_4640279	1	20.48	0	1	0	0	0	0	0	0	-1	0	1	0	1	1	1	-1	-1	0	0	1	0	0	0	-1	0	-1	0	0	0	0	-1	0	NA	-1	-1	0	0	-1	1	1	-1	0	1	0	0	0	1
Chr01_4668624	1	20.48	0	1	0	0	0	0	0	0	-1	0	1	0	1	1	1	-1	-1	0	0	1	0	0	0	-1	0	-1	0	0	0	0	-1	0	NA	-1	-1	0	0	-1	1	1	-1	0	1	0	0	0	1
Chr01_4671811	1	20.48	0	1	0	0	0	0	0	0	-1	0	1	0	1	1	1	-1	-1	0	0	1	0	0	0	-1	0	-1	0	0	0	0	-1	0	NA	-1	-1	0	0	-1	1	1	-1	0	1	0	0	0	1
Chr01_4691204	1	20.48	0	1	0	0	0	0	0	0	-1	0	1	0	1	1	1	-1	-1	0	0	1	0	0	0	-1	0	-1	0	0	0	0	-1	0	NA	-1	-1	0	0	-1	1	1	-1	0	1	0	0	0	1
Chr01_4700446	1	20.48	0	1	0	0	0	0	0	0	-1	0	1	0	1	1	1	-1	NA	0	0	1	0	0	0	NA	0	-1	0	0	0	1	-1	0	NA	-1	-1	0	1	-1	1	1	NA	1	1	0	0	0	1
Chr01_4691087	1	20.48	0	1	0	0	0	0	0	0	-1	0	1	1	1	1	1	-1	-1	0	0	1	0	0	0	-1	0	-1	0	0	0	0	-1	0	NA	-1	-1	0	0	-1	1	1	-1	0	1	0	0	0	1
Chr01_4687957	1	20.48	0	1	0	0	0	0	0	0	-1	0	1	0	1	1	1	-1	-1	0	0	1	0	0	0	-1	0	-1	0	0	0	0	-1	0	NA	-1	-1	0	0	-1	1	1	-1	0	1	0	0	0	1
Chr01_4628502	1	20.48	0	1	0	0	0	0	0	0	-1	0	1	0	1	1	1	-1	-1	0	0	1	0	0	0	-1	0	-1	0	0	0	0	-1	0	0	-1	-1	0	0	-1	1	1	-1	0	1	0	0	0	1
Chr01_4671826	1	20.48	0	1	0	0	0	0	0	0	-1	0	1	0	1	1	1	-1	-1	0	0	1	0	0	0	-1	0	-1	0	0	0	0	-1	0	NA	-1	-1	0	0	-1	1	1	-1	0	1	0	0	0	1
Chr01_4668442	1	20.48	0	1	0	0	0	0	0	0	-1	0	1	0	1	1	1	-1	-1	0	0	1	0	0	0	-1	0	-1	0	0	0	0	-1	0	NA	-1	-1	0	0	-1	1	1	-1	0	1	0	0	0	1
Chr01_4699991	1	20.48	0	1	0	0	0	0	0	0	-1	0	1	0	1	1	1	0	NA	1	0	1	0	0	0	-1	0	0	0	0	0	0	-1	0	NA	-1	-1	0	0	-1	1	1	-1	0	1	0	0	0	1
Chr01_4668706	1	20.48	0	1	0	0	0	0	0	0	-1	0	1	0	1	1	1	-1	-1	0	0	1	0	0	0	-1	0	-1	0	0	0	0	-1	0	NA	-1	-1	0	0	-1	1	1	-1	0	1	0	0	0	1
Chr01_4672113	1	20.48	0	1	0	0	0	0	0	0	-1	0	1	0	1	1	1	-1	-1	0	0	1	0	0	0	-1	0	-1	0	0	0	0	-1	0	NA	-1	-1	0	0	-1	1	1	-1	0	1	0	0	0	1
Chr01_4668602	1	20.48	0	1	0	0	0	0	0	0	-1	0	1	0	1	1	1	-1	-1	0	0	1	0	0	0	-1	0	-1	0	0	0	0	-1	0	NA	-1	-1	0	0	-1	1	1	-1	0	1	0	0	0	1
Chr01_4672068	1	20.48	0	1	0	0	0	0	0	0	-1	0	1	0	1	1	1	-1	-1	0	0	1	0	0	0	-1	0	-1	0	0	0	0	-1	0	NA	-1	-1	0	0	-1	1	1	-1	0	1	0	0	0	1
Chr01_4700172	1	20.48	0	1	0	0	0	0	0	0	-1	0	1	0	1	1	1	-1	-1	0	0	1	0	0	0	-1	0	-1	0	0	0	0	-1	0	NA	-1	-1	0	0	-1	1	1	-1	0	1	0	0	0	1
Chr01_4690958	1	20.48	0	1	0	0	0	0	0	0	-1	0	1	0	1	1	1	-1	-1	0	0	1	0	0	0	-1	0	-1	0	0	0	0	-1	0	NA	-1	-1	0	0	-1	1	1	-1	0	1	0	0	0	1
Chr01_4660552	1	20.48	0	1	0	0	0	0	0	0	-1	0	1	0	1	1	1	-1	-1	0	0	1	0	0	0	-1	0	-1	0	0	0	0	-1	0	NA	-1	-1	0	0	-1	1	1	-1	0	1	0	0	0	1
Chr01_4691075	1	20.48	0	1	0	0	0	0	0	0	-1	0	1	0	1	1	1	-1	-1	0	0	1	0	0	0	-1	0	-1	0	0	0	0	-1	0	NA	-1	-1	0	0	-1	1	1	-1	0	1	0	0	0	1
Chr01_4700186	1	20.48	0	1	0	0	0	0	0	0	-1	0	1	0	1	1	1	-1	-1	0	0	1	0	0	0	-1	0	-1	0	0	0	0	-1	0	NA	-1	-1	0	0	-1	1	1	-1	0	1	0	0	0	1
Chr01_4640040	1	20.48	0	1	0	0	0	0	0	0	-1	0	1	0	1	1	1	-1	-1	0	0	1	0	0	0	-1	0	-1	0	0	0	0	-1	0	NA	-1	-1	0	0	-1	1	1	-1	0	1	0	0	0	1
Chr01_4660547	1	20.48	0	1	0	0	0	0	0	0	-1	0	1	0	1	1	1	-1	-1	0	0	1	0	0	0	-1	0	-1	0	0	0	0	-1	0	NA	-1	-1	0	0	-1	1	1	-1	0	1	0	0	0	1
Chr01_4700410	1	20.48	0	1	0	0	0	0	0	0	-1	0	1	0	1	1	1	-1	NA	0	0	1	0	0	0	-1	0	-1	0	0	0	0	-1	0	NA	-1	-1	0	0	-1	1	1	-1	0	1	0	0	0	1
Chr01_4628745	1	20.48	0	1	0	0	0	0	0	0	-1	0	1	0	1	1	1	-1	-1	0	0	1	0	0	0	-1	0	-1	0	0	0	0	-1	0	NA	-1	-1	0	0	-1	1	1	-1	0	1	0	0	0	1
Chr01_4650240	1	20.48	0	1	0	0	0	0	0	0	-1	0	1	0	1	1	1	-1	-1	0	0	1	0	0	0	-1	0	NA	0	0	0	0	-1	0	NA	-1	-1	0	0	-1	1	1	-1	0	1	0	0	0	1
Chr01_4672096	1	20.48	0	1	0	0	0	0	0	0	-1	0	1	0	1	1	1	-1	-1	0	0	1	0	0	0	-1	0	-1	0	0	0	0	-1	0	NA	-1	-1	0	0	-1	1	1	-1	0	1	0	0	0	1
Chr01_4628521	1	20.48	0	1	0	0	0	0	0	0	-1	0	1	0	1	1	1	-1	-1	0	0	1	0	0	0	-1	0	-1	0	0	0	0	-1	0	0	-1	-1	0	0	-1	1	1	-1	0	1	0	0	0	1
Chr01_4690952	1	20.48	0	1	0	0	0	0	0	0	-1	0	1	0	1	1	1	-1	-1	0	0	1	0	0	0	-1	0	-1	0	0	0	0	-1	0	NA	-1	-1	0	0	-1	1	1	-1	0	1	0	0	0	1
Chr01_4671853	1	20.48	0	1	0	0	0	0	0	0	-1	0	1	0	1	1	1	-1	-1	0	0	1	0	0	0	-1	0	-1	0	0	0	0	-1	0	NA	-1	-1	0	0	-1	1	1	-1	0	1	0	0	0	1
Chr01_4671926	1	20.48	0	1	0	0	0	0	0	0	-1	0	1	0	1	1	1	-1	-1	0	0	1	0	0	0	-1	0	-1	0	0	0	0	-1	0	NA	-1	-1	0	0	-1	1	1	-1	0	1	0	0	0	1
Chr01_4668479	1	20.48	0	1	0	0	0	0	0	0	-1	0	1	0	1	1	1	-1	-1	0	0	1	0	0	0	-1	0	-1	0	0	0	0	-1	0	NA	-1	-1	0	0	-1	1	1	-1	0	1	0	0	0	1
Chr01_4690989	1	20.48	0	1	0	0	0	0	0	0	-1	0	1	0	1	1	1	-1	-1	0	0	1	0	0	0	-1	0	-1	0	0	0	0	-1	0	NA	-1	-1	0	0	-1	1	1	-1	0	1	0	0	0	1
Chr01_4628800	1	20.48	0	1	0	0	0	0	0	0	-1	0	1	0	1	1	1	-1	-1	0	0	1	0	0	0	-1	0	-1	0	0	0	0	-1	0	NA	-1	-1	0	0	-1	1	1	-1	0	1	0	0	0	1
Chr01_4700419	1	20.48	0	1	0	0	0	0	0	0	-1	0	1	0	1	1	1	-1	NA	0	0	1	0	0	0	-1	0	-1	0	0	0	0	-1	0	NA	-1	-1	0	0	-1	1	1	-1	0	1	0	0	0	1
Chr01_4671958	1	20.48	0	1	0	0	0	0	0	0	-1	0	1	0	1	1	1	-1	-1	0	0	1	0	0	0	-1	0	-1	0	0	0	0	-1	0	NA	-1	-1	0	0	-1	1	1	-1	0	1	0	0	0	1
Chr01_4691222	1	20.48	0	1	0	0	0	0	0	0	-1	0	1	0	1	1	1	-1	-1	0	0	1	0	0	0	-1	0	-1	0	0	0	0	-1	0	NA	-1	-1	0	0	-1	1	1	-1	0	1	0	0	0	1
Chr01_4628512	1	20.48	0	1	0	0	0	0	0	0	-1	0	1	0	1	1	1	-1	-1	0	0	1	0	0	0	-1	0	-1	0	0	0	0	-1	0	0	-1	-1	0	0	-1	1	1	-1	0	1	0	0	0	1
Chr01_4573699	1	20.48	0	1	0	0	0	0	0	0	-1	0	1	0	1	1	1	-1	-1	0	0	1	0	0	0	-1	0	-1	0	0	0	0	-1	0	NA	-1	-1	0	0	-1	1	1	-1	0	1	0	0	0	1
Chr01_4573919	1	20.48	0	1	0	0	0	0	0	0	-1	0	1	0	1	1	1	-1	-1	0	0	1	0	0	0	-1	0	-1	0	0	0	0	-1	0	NA	-1	-1	0	0	-1	1	1	-1	0	1	0	0	0	1
Chr01_4573738	1	20.48	0	1	0	0	0	0	0	0	-1	0	1	0	1	1	1	-1	-1	0	0	1	0	0	0	-1	0	-1	0	0	0	0	-1	0	NA	-1	-1	0	0	-1	1	1	-1	0	1	0	0	0	1
Chr01_4613711	1	21.005	0	1	0	0	0	0	0	0	-1	0	1	0	1	1	1	-1	-1	0	0	1	0	0	0	-1	0	-1	0	0	0	0	-1	0	NA	-1	-1	0	0	-1	1	1	-1	0	1	0	0	0	1
Chr01_4613688	1	21.005	0	1	0	0	0	0	0	0	-1	0	1	0	1	1	1	-1	-1	0	0	1	0	0	0	-1	0	-1	0	0	0	0	-1	0	NA	-1	-1	0	0	-1	1	1	-1	0	1	0	0	0	1
Chr01_4613681	1	21.005	0	1	0	0	0	0	0	0	-1	0	1	0	1	1	1	-1	-1	0	0	1	0	0	0	-1	0	-1	0	0	0	0	-1	0	NA	-1	-1	0	0	-1	1	1	-1	0	1	0	0	0	1
Chr01_4613700	1	21.005	0	1	0	0	0	0	0	0	-1	0	1	0	1	1	1	-1	-1	0	0	1	0	0	0	-1	0	-1	0	0	0	0	-1	0	NA	-1	-1	0	0	-1	1	1	-1	0	1	0	0	0	1
Chr01_4516639	1	21.266	0	1	0	0	0	0	0	0	-1	0	1	0	1	1	1	-1	-1	0	0	1	0	0	0	-1	0	-1	0	0	0	0	-1	0	NA	-1	-1	0	0	-1	1	1	-1	0	1	0	0	0	1
Chr01_4516822	1	21.266	0	1	0	0	0	0	0	0	-1	0	1	0	1	1	1	-1	-1	0	0	1	0	0	0	-1	0	-1	0	0	0	0	-1	0	NA	-1	-1	0	0	-1	1	1	-1	0	1	0	0	0	1
Chr01_4516610	1	21.266	0	1	0	0	0	0	0	0	-1	0	1	0	1	1	1	-1	-1	0	0	1	0	0	0	-1	0	-1	0	0	0	0	-1	0	NA	-1	-1	0	0	-1	1	1	-1	0	1	0	0	0	1
Chr01_4516873	1	21.266	0	1	0	0	0	0	0	0	-1	0	1	0	1	1	1	-1	-1	0	0	1	0	0	0	-1	1	-1	0	0	0	0	-1	0	NA	-1	-1	0	0	-1	1	1	-1	0	1	0	0	0	1
Chr01_4516939	1	21.266	0	1	0	0	0	0	0	1	-1	1	1	0	1	1	1	-1	NA	0	NA	1	0	0	0	-1	0	-1	0	0	0	0	-1	0	NA	-1	NA	0	0	-1	1	1	-1	0	1	0	0	0	1
Chr01_4516788	1	21.266	0	1	0	0	0	0	0	0	-1	0	1	0	1	1	1	-1	-1	0	0	1	0	0	0	-1	0	-1	0	0	0	0	-1	0	NA	-1	-1	0	0	-1	1	1	-1	0	1	0	0	0	1
Chr01_4516855	1	21.266	0	1	0	1	0	0	0	0	-1	0	1	0	1	1	1	-1	-1	1	0	1	0	0	0	-1	1	-1	0	0	0	0	-1	0	NA	-1	-1	0	1	-1	1	1	-1	0	1	0	0	0	1
Chr01_4516516	1	21.266	0	1	0	0	0	0	0	0	-1	0	1	0	1	1	1	-1	-1	0	0	1	0	0	0	-1	0	-1	0	0	0	0	-1	0	NA	-1	-1	0	0	-1	1	1	-1	0	1	0	0	0	1
Chr01_4210693	1	21.528	0	1	0	0	0	0	0	0	-1	0	1	0	1	1	1	-1	-1	0	0	1	0	0	0	-1	0	-1	0	0	0	0	-1	0	NA	-1	-1	0	0	-1	1	1	-1	0	1	0	0	0	1
Chr01_4152996	1	21.528	0	1	0	0	0	0	0	0	-1	0	1	0	1	1	1	-1	-1	0	0	1	0	0	0	-1	0	-1	0	0	0	0	-1	0	NA	-1	-1	0	0	-1	1	1	-1	0	1	0	0	0	1
Chr01_4166078	1	21.528	0	-1	0	0	0	0	0	0	1	0	-1	0	-1	-1	-1	1	1	0	0	-1	0	0	0	1	0	1	0	0	0	0	1	0	NA	1	1	0	0	1	-1	-1	1	0	-1	0	0	0	-1
Chr01_4392380	1	21.528	0	1	0	0	0	0	0	0	-1	0	1	0	1	1	1	-1	-1	0	0	1	0	0	0	-1	0	-1	0	0	0	0	-1	0	NA	-1	-1	0	0	-1	1	1	-1	0	1	0	0	0	1
Chr01_4379504	1	21.528	0	1	0	0	0	0	0	0	-1	0	1	0	1	1	1	-1	-1	0	0	1	0	0	0	-1	0	-1	0	0	0	0	-1	0	NA	-1	-1	0	0	-1	1	1	-1	0	1	0	0	0	1
Chr01_4250515	1	21.528	0	-1	0	0	0	0	0	0	1	0	-1	0	-1	-1	-1	1	1	0	0	-1	0	0	0	1	0	1	0	0	0	0	1	0	NA	1	1	0	0	1	-1	-1	1	0	-1	0	0	0	-1
Chr01_4421344	1	21.528	0	1	0	0	0	0	0	0	-1	0	1	0	1	1	1	-1	-1	0	0	1	0	0	0	-1	0	-1	0	0	0	0	-1	0	NA	-1	-1	0	0	-1	1	1	-1	0	1	0	0	0	1
Chr01_4500162	1	21.528	0	1	0	0	0	0	0	0	-1	0	1	0	1	1	1	-1	-1	0	0	1	0	0	0	-1	0	-1	0	0	0	0	-1	0	NA	-1	-1	0	0	-1	1	1	-1	0	1	0	0	0	1
Chr01_4165975	1	21.528	0	-1	0	0	0	0	0	0	1	0	-1	0	-1	-1	-1	1	1	0	0	-1	0	0	0	1	0	1	0	0	0	0	1	0	NA	1	1	0	0	1	-1	-1	1	0	-1	0	0	0	-1
Chr01_4180044	1	21.528	0	1	0	0	0	0	0	0	-1	0	1	0	1	1	1	-1	-1	0	0	1	0	0	0	-1	0	-1	0	0	0	0	-1	0	NA	-1	-1	0	0	-1	1	1	-1	0	1	0	0	0	1
Chr01_4372327	1	21.528	0	1	0	0	0	0	0	0	-1	0	1	0	1	1	1	-1	-1	0	0	1	0	0	0	-1	0	-1	0	0	0	0	-1	0	NA	-1	-1	0	0	-1	1	1	-1	0	1	0	0	0	1
Chr01_4148778	1	21.528	0	-1	0	0	0	0	0	0	1	0	-1	0	-1	-1	-1	1	1	0	0	-1	0	0	0	1	0	1	0	0	0	0	1	0	NA	1	1	0	0	1	-1	-1	1	0	-1	0	0	0	-1
Chr01_4484282	1	21.528	0	1	0	0	0	0	0	0	-1	0	1	0	1	1	1	-1	-1	0	0	1	0	0	0	-1	0	-1	0	0	0	0	-1	0	NA	-1	-1	0	0	-1	1	1	-1	0	1	0	0	0	1
Chr01_4444735	1	21.528	0	1	0	0	0	0	0	0	-1	0	1	0	1	1	1	-1	-1	0	0	1	0	0	0	-1	0	-1	0	0	0	0	-1	0	NA	-1	-1	0	0	-1	1	1	-1	0	1	0	0	0	1
Chr01_4210943	1	21.528	0	1	0	0	0	0	0	0	-1	0	1	0	1	1	1	-1	-1	0	0	1	0	0	0	-1	0	-1	0	0	0	0	-1	0	NA	-1	-1	0	0	-1	1	1	-1	0	1	0	0	0	1
Chr01_4344190	1	21.528	0	1	0	0	0	0	0	-1	-1	0	1	0	1	1	1	-1	-1	0	0	1	0	0	0	-1	0	-1	0	0	0	0	-1	0	NA	-1	-1	0	0	-1	1	1	-1	0	1	0	0	0	1
Chr01_4165925	1	21.528	0	-1	0	0	0	0	0	0	1	0	-1	0	-1	-1	-1	1	1	0	0	-1	0	0	0	1	0	1	0	0	0	0	1	0	NA	1	1	0	0	1	-1	-1	1	0	-1	0	0	0	-1
Chr01_4351935	1	21.528	0	1	0	0	0	0	0	0	-1	0	1	0	1	1	1	-1	-1	0	0	1	0	0	0	-1	0	-1	0	0	0	0	-1	0	1	-1	-1	0	0	-1	1	1	-1	0	1	0	0	0	1
Chr01_4250258	1	21.528	0	1	0	0	0	0	0	0	-1	0	1	0	1	1	1	-1	-1	0	0	1	0	0	0	-1	0	-1	0	0	0	0	-1	0	NA	-1	-1	0	0	-1	1	1	-1	0	1	0	0	0	1
Chr01_4150832	1	21.528	0	1	0	0	0	0	0	0	-1	0	1	0	1	1	1	-1	-1	0	0	1	0	0	0	-1	0	-1	0	0	0	0	-1	0	NA	-1	-1	0	0	-1	1	1	-1	0	1	0	0	0	1
Chr01_4250611	1	21.528	0	-1	0	0	0	0	0	0	1	0	-1	0	-1	-1	-1	1	1	0	0	-1	0	0	0	1	0	1	0	0	0	0	1	0	NA	1	1	0	0	1	-1	-1	1	0	-1	0	0	0	-1
Chr01_4180176	1	21.528	0	-1	0	0	0	0	0	0	1	0	-1	0	-1	-1	-1	1	1	0	0	-1	0	0	0	1	0	1	0	0	0	0	1	0	NA	1	1	0	0	1	-1	-1	1	0	-1	0	0	0	-1
Chr01_4372346	1	21.528	0	1	0	0	0	0	0	0	-1	0	1	0	1	1	1	-1	-1	0	0	1	0	0	0	-1	0	-1	0	0	0	0	-1	0	NA	-1	-1	0	0	-1	1	1	-1	0	1	0	0	0	1
Chr01_4392469	1	21.528	0	1	0	0	0	0	0	0	-1	0	1	0	1	1	1	-1	-1	0	0	1	0	0	0	-1	0	-1	0	0	0	0	-1	0	NA	-1	-1	0	0	-1	1	1	-1	0	1	0	0	0	1
Chr01_4368182	1	21.528	0	1	0	NA	NA	NA	0	NA	-1	0	1	0	1	1	1	-1	-1	0	0	1	NA	0	NA	NA	1	NA	1	0	0	0	-1	0	NA	-1	-1	0	0	-1	1	1	NA	0	1	0	0	0	1
Chr01_4372376	1	21.528	0	1	0	0	0	0	0	0	-1	0	1	0	1	1	1	-1	-1	0	0	1	0	0	0	-1	0	-1	0	0	0	0	-1	0	NA	-1	-1	0	0	-1	1	1	-1	0	1	0	0	0	1
Chr01_4127877	1	21.528	0	1	0	0	0	0	0	0	-1	0	1	0	1	1	0	-1	-1	0	0	1	0	0	0	-1	0	-1	0	0	0	0	-1	0	NA	-1	-1	0	0	-1	1	1	-1	0	1	0	0	0	1
Chr01_4310204	1	21.528	0	1	0	0	0	0	0	0	-1	0	1	0	1	1	1	-1	-1	0	0	1	0	0	0	-1	0	-1	0	0	0	0	-1	0	NA	-1	-1	0	0	-1	1	1	-1	0	1	0	0	0	1
Chr01_4379590	1	21.528	0	1	0	0	0	0	0	0	-1	0	1	0	1	1	1	-1	-1	0	0	1	0	0	0	-1	0	-1	0	0	0	0	-1	0	NA	-1	-1	0	0	-1	1	1	-1	0	1	0	0	0	1
Chr01_4392400	1	21.528	0	1	0	0	0	0	0	0	-1	0	1	0	1	1	1	-1	-1	0	0	1	0	0	0	-1	0	-1	0	0	0	0	-1	0	NA	-1	-1	0	0	-1	1	1	-1	0	1	0	0	0	1
Chr01_4250413	1	21.528	0	-1	0	0	0	0	0	0	1	0	-1	0	-1	-1	-1	1	1	0	0	-1	0	0	0	1	0	1	0	0	0	0	1	0	NA	1	1	0	0	1	-1	-1	1	0	-1	0	0	0	-1
Chr01_4417685	1	21.528	0	1	0	0	0	0	0	0	-1	0	1	0	1	1	1	-1	-1	0	0	1	0	0	0	-1	0	-1	0	0	0	0	-1	0	0	-1	-1	0	0	-1	1	1	-1	0	1	0	0	0	1
Chr01_4417763	1	21.528	0	1	0	0	0	0	0	0	-1	0	1	0	1	1	1	-1	-1	0	0	1	0	0	0	-1	0	-1	0	0	0	0	-1	0	0	-1	-1	0	0	-1	1	1	-1	0	1	0	0	0	1
Chr01_4166293	1	21.528	0	-1	0	0	0	0	0	0	1	0	-1	0	-1	-1	-1	1	1	0	0	-1	0	0	0	1	0	1	0	0	0	0	1	0	NA	1	1	0	0	1	-1	-1	1	0	-1	0	0	0	-1
Chr01_4210854	1	21.528	0	1	0	0	0	0	0	0	-1	0	1	0	1	1	1	-1	-1	0	0	1	0	0	0	-1	0	-1	0	0	0	0	-1	0	NA	-1	-1	0	0	-1	1	1	-1	0	1	-1	0	0	1
Chr01_4392590	1	21.528	0	1	0	0	0	0	0	NA	-1	0	1	0	1	1	1	-1	-1	0	NA	1	0	0	0	-1	0	-1	0	0	0	0	-1	0	NA	-1	-1	0	0	-1	1	1	-1	0	1	0	0	0	1
Chr01_4460071	1	21.528	0	1	0	0	0	0	0	0	-1	0	1	-1	1	1	1	-1	-1	0	0	1	0	0	0	-1	0	-1	0	0	0	0	-1	0	NA	-1	-1	0	0	-1	1	1	-1	0	1	0	0	0	1
Chr01_4392179	1	21.528	0	1	0	0	0	0	0	0	-1	0	1	0	1	1	1	-1	-1	0	0	1	0	0	0	-1	0	-1	0	0	0	0	-1	0	NA	-1	-1	0	0	-1	1	1	-1	0	1	0	0	0	1
Chr01_4430794	1	21.528	0	1	0	0	0	0	0	0	-1	0	1	0	1	1	1	-1	-1	0	0	1	0	0	0	-1	0	-1	0	0	0	0	-1	0	NA	-1	-1	0	0	-1	1	1	-1	0	1	0	0	0	1
Chr01_4344077	1	21.528	0	1	0	0	0	0	0	0	-1	0	1	0	1	1	1	-1	-1	0	0	1	0	0	0	-1	0	-1	0	0	0	0	-1	0	NA	-1	-1	0	0	-1	1	1	-1	0	1	0	0	0	1
Chr01_4250582	1	21.528	0	1	0	0	0	0	0	0	-1	0	1	0	1	1	1	-1	-1	0	0	1	0	0	0	-1	0	-1	0	0	0	0	-1	0	NA	-1	-1	0	0	-1	1	1	-1	0	1	0	0	0	1
Chr01_4150697	1	21.528	0	1	0	0	0	0	0	0	-1	0	1	0	1	1	1	-1	-1	0	0	1	0	0	0	-1	0	-1	0	0	0	0	-1	0	NA	-1	-1	0	0	-1	1	1	-1	0	1	0	0	0	1
Chr01_4060604	1	21.528	0	-1	0	0	0	0	0	NA	1	0	-1	0	-1	-1	NA	1	1	0	0	-1	0	0	0	1	0	1	0	0	0	0	1	0	NA	1	1	0	0	1	-1	0	1	0	-1	0	0	0	NA
Chr01_4500281	1	21.528	0	1	0	0	0	0	0	0	-1	0	1	0	1	1	1	-1	-1	0	0	1	0	0	0	-1	0	-1	0	0	0	0	-1	0	NA	-1	-1	0	0	-1	1	1	-1	0	1	0	0	0	1
Chr01_4352042	1	21.528	0	1	0	0	0	0	0	0	-1	0	1	0	1	1	1	-1	-1	0	0	1	0	0	0	-1	0	-1	0	0	0	0	-1	0	NA	-1	-1	0	0	-1	1	1	-1	0	1	0	0	0	1
Chr01_4210559	1	21.528	0	1	0	0	0	0	0	0	-1	0	1	0	1	1	1	-1	-1	0	0	1	0	0	0	-1	0	-1	0	0	0	0	-1	0	NA	-1	-1	0	0	-1	1	1	-1	0	1	0	0	0	1
Chr01_4250454	1	21.528	0	-1	0	0	0	0	0	0	1	0	-1	0	-1	-1	-1	1	1	0	0	-1	0	0	0	1	0	1	0	0	0	0	1	0	NA	1	1	0	0	1	-1	-1	1	0	-1	0	0	0	-1
Chr01_4379633	1	21.528	0	1	0	0	0	0	0	0	-1	0	1	0	1	1	1	-1	0	0	0	1	0	0	0	-1	0	-1	0	0	0	0	-1	0	NA	-1	-1	0	0	-1	1	1	-1	0	1	0	0	0	1
Chr01_4299466	1	21.528	0	-1	0	0	0	0	0	0	1	0	-1	0	-1	-1	-1	1	1	0	0	-1	0	0	0	1	0	1	0	0	0	0	1	0	NA	1	1	0	0	1	-1	-1	1	0	-1	0	0	0	-1
Chr01_4151114	1	21.528	0	1	0	0	0	0	0	0	-1	0	1	0	1	1	1	-1	-1	0	0	1	0	0	0	-1	0	-1	0	0	0	0	-1	-1	NA	-1	-1	0	0	-1	1	1	-1	0	1	0	0	0	1
Chr01_4091259	1	21.528	0	1	0	0	NA	0	1	NA	-1	0	1	0	1	1	NA	-1	-1	0	NA	NA	0	0	0	NA	0	-1	0	0	1	0	-1	0	NA	-1	-1	0	0	-1	1	0	-1	0	1	0	0	0	1
Chr01_4372425	1	21.528	0	1	0	0	0	0	0	0	-1	0	1	0	1	1	1	-1	-1	0	0	1	0	0	0	-1	0	-1	0	0	0	0	-1	0	NA	-1	-1	0	0	-1	1	1	-1	0	1	0	0	0	1
Chr01_4484605	1	21.528	0	1	0	0	0	0	0	0	-1	0	1	0	1	1	1	-1	-1	0	0	1	0	-1	0	-1	0	-1	0	0	0	0	-1	0	NA	-1	-1	0	0	-1	1	1	-1	0	1	0	0	0	1
Chr01_4166177	1	21.528	0	-1	0	0	0	0	0	0	1	0	-1	0	-1	-1	-1	1	1	0	0	-1	0	0	0	1	0	1	0	0	0	0	1	0	NA	1	1	0	0	1	-1	-1	1	0	-1	0	0	0	-1
Chr01_4379420	1	21.528	0	1	0	0	0	0	0	0	-1	0	1	0	1	1	1	-1	-1	0	0	1	0	0	0	-1	0	-1	0	0	0	0	-1	0	NA	-1	-1	0	0	-1	1	1	-1	0	1	0	0	0	1
Chr01_4166242	1	21.528	0	1	0	0	0	0	0	0	-1	0	1	0	1	1	1	-1	-1	0	0	1	0	0	0	-1	0	-1	0	0	0	0	-1	0	NA	-1	-1	0	0	-1	1	1	-1	0	1	0	0	0	1
Chr01_4210878	1	21.528	0	1	0	0	0	0	0	0	-1	0	1	0	1	1	1	-1	-1	0	0	1	0	0	0	-1	0	-1	0	0	0	0	-1	0	NA	-1	-1	0	0	-1	1	1	-1	0	1	-1	0	0	1
Chr01_4330398	1	21.79	0	1	0	0	0	0	0	0	-1	0	1	0	1	1	1	-1	-1	0	0	1	0	0	0	-1	0	-1	0	0	0	0	-1	0	NA	-1	-1	0	0	-1	1	1	-1	0	1	0	0	0	1
Chr01_4368190	1	21.79	0	1	0	NA	NA	NA	0	NA	-1	0	1	0	1	1	1	-1	-1	0	0	1	NA	0	NA	NA	0	NA	0	0	0	0	-1	0	NA	-1	-1	0	0	-1	1	1	NA	0	1	0	0	0	1
Chr01_4299512	1	21.79	0	1	0	0	0	0	0	0	-1	0	1	0	1	1	1	-1	-1	0	0	1	0	0	0	-1	0	-1	0	0	0	0	-1	0	NA	-1	-1	0	0	-1	1	1	-1	0	1	0	0	0	1
Chr01_4165956	1	21.79	0	-1	0	0	0	0	0	0	1	0	-1	0	-1	-1	-1	1	1	0	0	-1	0	0	0	1	0	1	0	0	0	0	1	0	NA	1	1	0	0	1	-1	-1	1	0	-1	0	0	0	-1
Chr01_4180462	1	21.79	0	1	0	0	0	0	0	NA	-1	0	1	0	1	1	1	-1	-1	0	0	1	0	0	0	-1	-1	-1	0	0	0	0	-1	0	NA	-1	0	0	0	-1	1	1	-1	0	1	0	0	0	1
Chr01_4180252	1	21.79	0	1	0	0	0	0	0	0	-1	0	1	0	1	1	1	-1	-1	0	0	1	0	0	0	-1	0	-1	0	0	0	0	-1	0	NA	-1	-1	0	0	-1	1	1	-1	0	1	0	0	0	1
Chr01_4330327	1	21.79	0	1	0	0	0	0	0	0	-1	0	1	0	1	1	1	-1	-1	0	0	1	0	0	0	-1	0	-1	0	0	0	0	-1	0	NA	-1	-1	0	0	-1	1	1	-1	0	1	0	0	0	1
Chr01_4167939	1	21.79	0	-1	0	0	0	0	0	0	1	0	-1	0	-1	-1	-1	1	1	0	0	-1	0	0	0	1	0	1	0	0	0	0	1	0	NA	1	1	0	0	1	-1	-1	1	0	-1	0	0	0	-1
Chr01_4330412	1	21.79	0	1	0	0	0	0	0	0	-1	0	1	0	1	1	1	-1	-1	0	0	1	0	0	0	-1	0	-1	0	0	0	0	-1	0	NA	-1	-1	0	0	-1	1	1	-1	0	1	0	0	0	1
Chr01_4445143	1	21.79	0	1	0	0	0	0	0	0	-1	0	1	0	1	1	1	-1	-1	0	0	1	0	0	0	-1	0	-1	0	0	0	0	-1	0	1	-1	-1	0	0	-1	1	1	-1	0	1	0	0	0	1
Chr01_4417796	1	21.79	0	1	0	0	0	0	0	0	-1	0	1	0	1	1	1	-1	-1	0	0	1	0	0	0	-1	0	-1	0	0	0	0	-1	0	NA	-1	-1	0	0	-1	1	1	-1	0	1	0	0	0	1
Chr01_4180065	1	21.79	0	1	0	0	0	0	0	0	-1	0	1	0	1	1	1	-1	-1	0	0	1	0	0	0	-1	0	-1	0	0	0	0	-1	0	NA	-1	-1	0	0	-1	1	1	-1	0	1	0	0	0	1
Chr01_4180363	1	21.79	0	1	0	0	0	0	0	0	-1	0	1	0	1	1	1	-1	-1	0	0	1	0	0	0	-1	0	-1	0	0	0	0	-1	0	NA	-1	-1	0	0	-1	1	1	-1	0	1	0	0	0	1
Chr01_4132239	1	21.79	0	1	0	0	0	0	0	0	-1	0	1	0	1	1	1	-1	-1	0	0	1	0	0	0	-1	0	-1	0	0	0	0	-1	0	NA	-1	-1	0	0	-1	1	1	-1	0	1	0	0	0	1
Chr01_4250616	1	22.052	0	1	0	0	0	0	0	0	-1	0	1	0	1	1	1	-1	-1	0	0	1	0	0	0	-1	0	-1	0	0	0	0	-1	0	NA	-1	-1	0	0	-1	1	1	-1	0	1	0	0	0	1
Chr01_4445149	1	22.052	0	1	0	0	0	0	0	0	-1	0	1	0	1	1	1	-1	-1	0	0	1	0	0	0	-1	0	-1	0	0	0	0	-1	0	1	-1	-1	0	0	-1	1	1	-1	0	1	0	0	0	1
Chr01_4484339	1	22.052	0	1	0	0	0	0	0	0	-1	0	1	0	1	1	1	-1	-1	0	0	1	0	0	0	-1	0	-1	0	0	0	0	-1	0	NA	-1	-1	0	0	-1	1	1	-1	0	1	0	0	0	1
Chr01_4165991	1	22.052	0	1	0	0	0	0	0	0	-1	0	1	0	1	1	1	-1	-1	0	0	1	0	0	0	-1	0	-1	0	0	0	0	-1	0	NA	-1	-1	0	0	-1	1	1	-1	0	1	0	0	0	1
Chr01_4484417	1	22.052	0	1	0	0	0	0	0	0	-1	0	1	0	1	1	1	-1	-1	0	0	1	0	0	0	-1	0	-1	0	0	0	0	-1	0	NA	-1	-1	0	0	-1	1	1	-1	0	1	0	0	0	1
Chr01_4250363	1	22.052	0	-1	0	0	0	0	0	0	1	0	-1	0	-1	-1	-1	1	1	0	0	-1	0	0	0	1	0	1	0	0	0	0	1	0	NA	1	1	0	0	1	-1	-1	1	0	-1	0	0	0	-1
Chr01_4132097	1	22.052	0	1	0	0	0	0	0	0	-1	0	1	0	1	1	1	-1	-1	0	0	1	0	0	0	-1	0	-1	0	0	0	0	-1	0	0	-1	-1	0	0	-1	1	1	-1	0	1	0	0	0	1
Chr01_4388602	1	22.052	0	1	0	0	0	0	0	0	-1	0	1	0	1	1	1	-1	-1	0	0	1	0	0	0	-1	0	-1	0	0	0	0	-1	0	NA	-1	-1	0	0	-1	1	1	-1	0	1	0	0	0	1
Chr01_4392314	1	22.052	0	1	0	0	0	0	0	0	-1	0	1	0	1	1	1	-1	-1	0	0	1	0	0	0	-1	0	-1	0	0	0	0	-1	0	NA	-1	-1	0	0	-1	1	1	-1	0	1	0	0	0	1
Chr01_4484615	1	22.052	0	1	0	0	0	0	0	NA	-1	0	1	0	1	1	1	-1	-1	0	0	1	0	-1	0	-1	0	-1	0	0	0	0	-1	0	NA	-1	-1	0	0	-1	1	1	-1	0	1	0	0	0	1
Chr01_4388514	1	22.052	0	1	0	0	0	0	0	0	-1	0	1	0	1	1	1	-1	-1	0	0	1	0	0	0	-1	0	-1	0	0	0	0	-1	0	NA	-1	-1	0	0	-1	1	1	-1	0	1	0	0	0	1
Chr01_4500307	1	22.052	0	1	0	0	0	0	0	0	-1	0	1	0	1	1	1	-1	-1	0	0	1	0	0	0	-1	0	-1	0	0	0	0	-1	0	NA	-1	-1	0	0	-1	1	1	-1	0	1	0	0	0	1
Chr01_4430980	1	22.052	0	1	0	0	0	0	0	0	-1	0	1	0	1	1	1	-1	-1	0	0	1	0	0	0	-1	0	-1	0	0	0	0	-1	0	NA	-1	-1	0	0	-1	1	1	-1	0	1	0	0	0	1
Chr01_4379789	1	22.052	0	1	0	0	0	0	0	0	-1	0	1	0	1	1	1	-1	-1	0	0	1	0	0	0	-1	0	-1	0	0	0	0	-1	0	NA	-1	-1	0	0	-1	1	1	-1	0	1	0	0	0	1
Chr01_4484655	1	22.052	0	1	0	0	0	0	0	0	-1	0	1	0	1	1	1	-1	-1	0	0	1	0	0	0	-1	0	-1	0	0	0	0	-1	0	NA	-1	-1	0	0	-1	1	1	-1	0	1	0	0	0	1
Chr01_4388361	1	22.052	0	1	0	0	0	0	0	0	-1	0	1	0	1	1	1	-1	-1	0	0	1	0	0	0	-1	0	-1	0	0	0	0	-1	0	NA	-1	-1	0	0	-1	1	1	-1	0	1	0	0	0	1
Chr01_4392509	1	22.052	0	1	0	0	0	0	0	0	-1	0	1	0	1	1	1	-1	-1	0	0	1	0	0	0	-1	0	-1	0	0	0	0	-1	0	NA	-1	-1	0	0	-1	1	1	-1	0	1	0	0	0	1
Chr01_4421420	1	22.052	0	1	0	0	0	0	0	0	-1	0	1	0	1	1	1	-1	-1	0	0	1	0	0	0	-1	0	-1	0	0	0	0	-1	0	NA	-1	-1	0	0	-1	1	1	-1	0	1	0	0	0	1
Chr01_4444788	1	22.052	0	1	0	0	0	0	0	0	-1	0	1	0	1	1	1	-1	-1	0	0	1	0	0	0	-1	0	-1	0	0	0	0	-1	0	NA	-1	-1	0	0	-1	1	1	-1	0	1	0	0	0	1
Chr01_4430755	1	22.052	0	1	0	0	0	0	0	0	-1	0	1	0	1	1	1	-1	-1	0	0	1	0	0	0	-1	0	-1	0	0	0	0	-1	0	NA	-1	-1	0	0	-1	1	1	-1	0	1	0	0	0	1
Chr01_4388213	1	22.052	0	1	0	0	0	0	0	0	-1	0	1	0	1	1	1	-1	-1	0	0	1	0	0	0	-1	0	-1	0	0	0	0	-1	0	NA	-1	-1	0	0	-1	1	1	-1	0	1	0	0	0	1
Chr01_4388325	1	22.052	0	1	0	0	0	0	0	0	-1	0	1	0	1	1	1	-1	-1	0	0	1	0	0	0	-1	0	-1	0	0	0	0	-1	0	NA	-1	-1	0	0	-1	1	1	-1	0	1	0	0	0	1
Chr01_4430702	1	22.052	0	1	0	0	0	0	0	0	-1	0	1	0	1	1	1	-1	-1	0	0	1	0	0	0	-1	0	-1	0	0	0	0	-1	0	NA	-1	-1	0	0	-1	1	1	-1	0	1	0	0	0	1
Chr01_4352018	1	22.052	0	1	0	0	0	0	0	0	-1	0	1	0	1	1	1	-1	-1	0	0	1	0	0	0	-1	0	-1	0	0	0	0	-1	0	NA	-1	-1	0	0	-1	1	1	-1	0	1	0	0	0	1
Chr01_4418034	1	22.052	0	1	0	0	0	0	0	0	-1	0	1	0	1	1	1	-1	-1	0	0	1	0	0	0	-1	0	-1	0	0	0	0	-1	0	-1	-1	-1	0	0	-1	1	1	-1	0	1	0	0	0	1
Chr01_4484200	1	22.052	0	1	0	0	0	0	0	0	-1	0	1	0	1	1	1	-1	-1	0	0	1	0	0	0	-1	0	-1	0	0	0	0	-1	0	NA	-1	-1	0	0	-1	1	1	-1	0	1	0	0	0	1
Chr01_4500462	1	22.052	0	1	0	0	0	0	0	0	-1	0	1	0	1	1	1	-1	-1	0	0	1	0	0	0	-1	0	-1	0	0	0	0	-1	0	NA	-1	-1	0	0	-1	1	1	-1	0	1	0	0	0	1
Chr01_4500133	1	22.052	0	1	0	0	0	0	0	0	-1	0	1	0	1	1	1	-1	-1	0	0	1	0	0	0	-1	0	-1	0	0	0	0	-1	0	NA	-1	-1	0	0	-1	1	1	-1	0	1	0	0	0	1
Chr01_4418025	1	22.052	0	1	0	0	0	0	0	0	-1	0	1	0	1	1	1	-1	-1	0	0	1	0	0	0	-1	0	-1	0	0	0	0	-1	0	-1	-1	-1	0	0	-1	1	1	-1	0	1	0	0	0	1
Chr01_4372659	1	22.052	0	1	0	0	0	0	0	0	-1	0	1	0	1	1	1	-1	-1	0	0	1	0	0	0	-1	0	-1	0	0	0	0	-1	0	NA	-1	-1	0	0	-1	1	1	-1	0	1	0	0	0	1
Chr01_4516739	1	22.314	0	1	0	0	0	0	0	0	-1	0	1	0	1	1	1	-1	-1	0	0	1	0	0	0	-1	0	-1	0	0	0	0	-1	0	NA	-1	-1	0	0	-1	1	1	-1	0	1	0	0	0	1
Chr01_4167810	1	22.314	0	-1	0	0	0	0	0	0	1	0	-1	0	-1	-1	-1	1	1	0	0	-1	0	0	0	1	0	1	0	0	0	0	1	0	NA	1	1	0	0	1	-1	-1	1	0	-1	0	0	0	-1
Chr01_4285769	1	22.314	0	1	0	0	1	0	0	0	-1	0	1	0	1	1	1	-1	-1	0	0	1	0	0	NA	-1	0	-1	0	0	0	0	-1	0	NA	-1	-1	NA	0	-1	NA	1	-1	1	1	0	0	0	1
Chr01_4132182	1	22.314	0	1	0	0	0	0	0	0	-1	0	1	0	1	1	1	-1	-1	0	0	1	0	0	0	-1	0	-1	0	0	0	0	-1	0	NA	-1	-1	0	0	-1	1	1	-1	0	1	0	0	0	1
Chr01_4148846	1	22.314	0	-1	0	0	0	0	0	0	1	0	-1	0	-1	-1	-1	1	1	0	0	-1	0	0	0	1	0	1	0	0	0	0	1	0	NA	1	1	0	0	1	-1	-1	1	0	-1	0	0	0	-1
Chr01_4148820	1	22.314	0	1	0	0	0	0	0	0	-1	0	1	0	1	1	1	-1	-1	0	0	1	0	0	0	-1	0	-1	0	0	0	0	-1	0	NA	-1	-1	0	0	-1	1	1	-1	0	1	0	0	0	1
Chr01_4153078	1	22.314	0	1	0	0	0	0	0	0	-1	0	1	0	1	1	1	-1	-1	0	0	1	0	0	0	-1	0	-1	0	0	0	0	-1	0	NA	-1	-1	0	0	-1	1	1	-1	0	1	0	0	0	1
Chr01_4131998	1	22.314	0	1	0	0	0	0	0	0	-1	0	1	0	1	1	1	-1	-1	0	0	1	0	0	0	-1	0	-1	0	0	0	0	-1	0	NA	-1	-1	0	0	-1	1	1	-1	0	1	0	0	0	1
Chr01_4071082	1	22.838	0	1	0	0	0	0	0	0	-1	0	1	0	1	1	0	-1	-1	0	NA	1	0	0	0	-1	0	-1	0	0	0	0	-1	0	NA	-1	-1	0	0	-1	1	0	-1	0	1	0	0	0	1
Chr01_4060299	1	22.838	0	-1	0	0	0	0	0	0	1	0	-1	0	-1	-1	0	1	1	0	0	-1	0	0	0	1	0	1	0	0	0	0	1	0	NA	1	1	0	0	1	-1	0	1	0	-1	0	0	0	-1
Chr01_4070776	1	22.838	0	1	0	0	0	0	0	0	-1	0	1	0	1	1	0	-1	-1	0	0	1	0	0	0	-1	0	-1	0	0	0	0	-1	0	NA	-1	-1	0	0	-1	1	0	-1	0	1	0	0	0	1
Chr01_4071123	1	22.838	0	1	0	0	0	0	0	NA	-1	0	1	0	1	1	0	-1	-1	0	NA	1	0	0	0	-1	0	-1	0	0	0	0	-1	-1	NA	-1	-1	0	0	-1	1	0	-1	0	1	0	0	0	1
Chr01_4070926	1	22.838	0	1	0	0	0	0	0	0	-1	0	1	0	1	1	0	-1	-1	0	0	1	0	0	0	-1	0	-1	0	0	0	0	-1	0	NA	-1	-1	0	0	-1	1	0	-1	0	1	0	0	0	1
Chr01_4104064	1	22.838	0	-1	0	0	0	0	0	0	1	0	-1	0	-1	-1	0	1	1	0	0	-1	0	0	0	1	0	1	0	0	0	0	1	0	NA	1	1	0	0	1	-1	0	1	0	-1	0	0	0	-1
Chr01_4070725	1	22.838	0	-1	0	0	0	0	0	0	1	0	-1	0	-1	-1	0	1	1	0	0	-1	0	0	0	1	0	1	0	0	0	0	1	0	NA	1	1	0	0	1	-1	0	1	0	-1	0	0	0	-1
Chr01_4104290	1	22.838	0	1	0	0	0	0	0	0	-1	0	1	0	1	1	0	-1	-1	0	0	1	0	0	0	-1	0	-1	0	0	0	0	-1	0	NA	-1	-1	0	0	-1	1	0	-1	0	1	0	0	0	1
Chr01_4104425	1	22.838	0	1	0	0	0	0	0	0	-1	0	1	0	1	1	0	-1	-1	0	0	1	0	0	0	-1	0	-1	0	0	0	0	-1	0	NA	-1	-1	0	0	-1	1	0	-1	0	1	0	0	0	1
Chr01_4104281	1	22.838	0	-1	0	0	0	0	0	0	1	0	-1	0	-1	-1	0	1	1	0	0	-1	0	0	0	1	0	1	0	0	0	0	1	0	NA	1	1	0	0	1	-1	0	1	0	-1	0	0	0	-1
Chr01_4059242	1	22.838	0	-1	0	0	0	0	0	0	1	0	-1	0	-1	-1	0	1	1	0	0	-1	0	0	0	1	0	1	0	0	0	0	1	0	NA	1	1	0	0	1	-1	0	1	0	-1	0	0	0	-1
Chr01_4104335	1	22.838	0	1	0	0	0	0	0	0	-1	0	1	0	1	1	0	-1	-1	0	0	1	0	0	0	-1	0	-1	0	0	0	0	-1	0	NA	-1	-1	0	0	-1	1	0	-1	0	1	0	0	0	1
Chr01_4056814	1	22.838	0	1	0	0	0	0	0	0	-1	0	1	0	1	1	0	-1	-1	0	0	1	0	0	0	-1	0	-1	0	0	0	0	-1	0	-1	-1	-1	0	0	-1	1	0	-1	0	1	0	0	0	1
Chr01_4070713	1	22.838	0	1	0	0	0	0	0	0	-1	0	1	0	1	1	0	-1	-1	0	0	1	0	0	0	-1	0	-1	0	0	0	0	-1	0	NA	-1	-1	0	0	-1	1	0	-1	0	1	0	0	0	1
Chr01_4090946	1	22.838	0	-1	0	0	0	0	0	0	1	0	-1	0	-1	-1	0	1	1	0	0	-1	0	0	0	1	0	1	0	0	0	0	1	0	NA	1	1	0	0	1	-1	0	1	0	-1	0	0	0	-1
Chr01_4071050	1	22.838	0	-1	0	0	0	0	0	-1	1	0	-1	0	-1	-1	0	1	1	0	0	-1	0	0	0	1	0	1	0	0	0	0	1	0	NA	1	1	0	0	1	-1	0	1	0	-1	0	0	0	-1
Chr01_4056908	1	22.838	0	-1	0	0	0	0	0	0	1	0	-1	0	-1	-1	0	1	1	0	0	-1	0	0	0	1	0	1	0	0	0	0	1	0	NA	1	1	0	0	1	-1	0	1	0	-1	0	0	0	-1
Chr01_4071071	1	22.838	0	1	0	0	0	0	0	0	-1	0	1	0	1	1	0	-1	-1	-1	NA	1	0	0	0	-1	0	-1	0	0	0	0	-1	0	NA	-1	-1	0	0	-1	1	0	-1	0	1	0	0	0	1
Chr01_4091056	1	22.838	0	-1	0	0	0	0	0	0	1	0	-1	0	-1	-1	NA	1	NA	0	0	-1	0	0	0	1	0	1	0	0	0	0	1	0	NA	1	1	0	0	1	-1	0	1	0	-1	0	0	0	-1
Chr01_4059179	1	22.838	0	-1	0	0	0	0	0	0	1	0	-1	0	-1	-1	0	1	1	0	0	-1	0	0	0	1	0	1	0	0	0	0	1	0	NA	1	1	0	0	1	-1	0	1	0	-1	0	0	0	-1
Chr01_4104430	1	22.838	0	-1	0	0	0	0	0	0	1	0	-1	0	-1	-1	0	1	1	0	0	-1	0	0	0	1	0	1	0	0	0	0	1	0	NA	1	1	0	0	1	-1	0	1	0	-1	0	0	0	-1
Chr01_4091050	1	22.838	0	-1	0	0	0	0	0	0	1	0	-1	0	-1	-1	NA	1	NA	0	0	-1	0	0	0	1	0	1	0	0	0	0	1	0	NA	1	1	0	0	1	-1	0	1	0	-1	0	0	0	-1
Chr01_3865118	1	23.363	0	1	0	0	0	0	0	0	-1	-1	1	0	1	1	0	-1	-1	0	0	1	0	-1	0	-1	0	-1	0	0	0	0	-1	0	NA	-1	-1	0	-1	-1	1	0	-1	0	1	0	0	0	1
Chr01_3781946	1	23.363	0	1	0	0	0	0	0	0	-1	-1	1	0	1	1	0	-1	-1	0	0	1	0	-1	0	-1	0	-1	0	0	0	0	-1	0	NA	-1	-1	0	-1	-1	1	0	-1	0	1	0	0	0	1
Chr01_3781978	1	23.363	0	1	0	0	0	0	0	NA	-1	-1	1	0	1	1	0	-1	-1	0	0	1	0	-1	0	-1	0	-1	0	0	0	0	-1	0	NA	-1	-1	0	-1	-1	1	0	-1	0	1	0	0	0	1
Chr01_3850520	1	23.363	0	1	0	0	0	0	0	0	-1	-1	1	0	1	1	0	-1	-1	0	0	1	0	-1	0	-1	0	-1	0	0	0	0	-1	0	NA	-1	-1	0	-1	-1	1	0	-1	0	1	0	0	0	1
Chr01_3870320	1	23.363	0	1	0	0	0	0	0	0	-1	-1	1	0	1	1	0	-1	-1	0	0	1	0	-1	0	-1	0	-1	0	0	0	0	-1	0	NA	-1	-1	0	-1	-1	1	0	-1	0	1	0	0	0	1
Chr01_3804522	1	23.363	0	-1	0	0	0	0	0	0	1	1	-1	0	-1	-1	0	1	1	0	0	-1	0	1	0	1	0	1	0	0	0	0	1	0	NA	1	1	0	1	1	-1	0	1	0	-1	0	0	0	-1
Chr01_3870207	1	23.363	0	1	0	0	0	0	0	0	-1	-1	1	0	1	1	0	-1	-1	0	0	1	0	-1	0	-1	0	-1	0	0	0	0	-1	0	NA	-1	-1	0	-1	-1	1	0	-1	0	1	0	0	0	1
Chr01_3781844	1	23.363	0	1	0	0	0	0	0	0	-1	-1	1	0	1	1	0	-1	-1	0	0	1	0	-1	0	-1	0	-1	0	0	0	0	-1	0	NA	-1	-1	0	-1	-1	1	0	-1	0	1	0	0	0	1
Chr01_3890218	1	23.363	0	1	0	0	0	0	0	0	-1	-1	1	0	1	1	0	-1	-1	0	0	1	0	-1	0	-1	0	-1	0	0	0	0	-1	0	NA	-1	-1	0	-1	-1	1	0	-1	0	1	0	0	0	1
Chr01_3721134	1	23.363	0	1	0	0	0	0	0	0	-1	-1	1	0	1	1	0	-1	-1	0	0	1	0	-1	0	-1	0	-1	0	0	0	0	-1	0	NA	-1	-1	0	-1	-1	1	0	-1	0	1	0	0	0	1
Chr01_3775747	1	23.363	0	1	0	0	0	0	0	0	-1	-1	1	0	1	1	0	-1	-1	0	0	1	0	-1	0	-1	0	-1	0	0	0	0	-1	0	NA	-1	-1	0	-1	-1	1	0	-1	0	1	0	0	0	1
Chr01_3810618	1	23.363	0	-1	0	0	0	0	0	0	1	1	-1	0	-1	-1	0	1	1	0	0	-1	0	1	0	1	0	1	0	0	0	0	1	0	NA	1	1	0	1	1	-1	0	1	0	-1	0	0	0	-1
Chr01_3839032	1	23.363	0	-1	0	0	0	0	0	0	1	1	-1	0	-1	-1	0	1	1	0	0	-1	0	1	0	1	0	1	0	0	0	0	1	0	1	1	1	0	1	1	-1	0	1	0	-1	0	0	0	-1
Chr01_3781730	1	23.363	0	-1	0	0	0	0	0	0	1	1	-1	0	-1	-1	0	1	1	0	0	-1	0	1	0	1	0	1	0	0	0	0	1	0	NA	1	1	0	1	1	-1	0	1	0	-1	0	0	0	-1
Chr01_3685351	1	23.363	0	1	0	0	0	0	0	0	-1	-1	1	0	1	1	0	-1	-1	0	0	1	0	-1	0	-1	0	-1	0	0	0	0	-1	0	NA	-1	-1	0	-1	-1	1	0	-1	0	1	0	0	0	1
Chr01_3775354	1	23.363	0	1	0	0	0	0	0	0	-1	-1	1	0	1	1	0	-1	-1	0	0	1	0	-1	0	-1	0	-1	0	0	0	0	-1	0	NA	-1	-1	0	-1	-1	1	0	-1	0	1	0	0	0	1
Chr01_3694838	1	23.363	0	1	0	0	0	0	0	0	-1	-1	1	0	1	1	0	-1	-1	0	0	1	0	-1	0	-1	0	-1	0	0	0	0	-1	0	NA	-1	-1	0	-1	-1	1	0	-1	0	1	0	0	0	1
Chr01_3731136	1	23.363	0	-1	0	0	0	0	0	0	1	1	-1	0	-1	-1	0	1	1	0	0	-1	0	1	0	1	0	1	0	0	0	0	1	0	NA	1	1	0	1	1	-1	0	1	0	-1	0	0	0	-1
Chr01_3838750	1	23.363	0	1	0	0	0	0	0	0	-1	-1	1	0	1	1	0	-1	-1	0	0	1	0	-1	0	-1	0	-1	0	0	0	0	-1	0	-1	-1	-1	0	-1	-1	1	0	-1	0	1	0	0	0	1
Chr01_3753133	1	23.363	0	-1	0	0	0	0	0	0	1	1	-1	0	-1	-1	0	1	1	0	0	-1	0	1	0	1	0	1	0	0	0	0	1	0	0	1	1	0	1	1	-1	0	1	0	-1	0	0	0	-1
Chr01_3850224	1	23.363	0	-1	0	0	0	0	0	0	1	1	-1	0	-1	-1	0	1	1	0	0	-1	0	1	0	1	0	1	0	0	0	0	1	0	1	1	1	0	1	1	-1	0	1	0	-1	0	0	0	-1
Chr01_3781837	1	23.363	0	1	0	0	0	0	0	0	-1	-1	1	0	1	1	0	-1	-1	0	0	1	0	-1	0	-1	0	-1	0	0	0	0	-1	0	NA	-1	-1	0	-1	-1	1	0	-1	0	1	0	0	0	1
Chr01_3870378	1	23.363	0	1	0	0	0	0	0	0	-1	-1	1	0	1	1	0	-1	-1	0	0	1	0	-1	0	-1	0	-1	0	0	0	0	-1	0	NA	-1	-1	0	-1	-1	1	0	-1	0	1	0	0	0	1
Chr01_3870415	1	23.363	0	1	0	0	0	0	0	0	-1	-1	1	0	1	1	0	-1	-1	0	0	1	0	-1	0	-1	0	-1	0	0	0	0	-1	0	NA	-1	-1	0	-1	-1	1	0	-1	0	1	0	0	0	1
Chr01_3838941	1	23.363	0	1	0	0	0	0	0	0	-1	-1	1	0	1	1	0	-1	-1	0	0	1	0	-1	0	-1	0	-1	0	0	0	0	-1	0	NA	-1	-1	0	-1	-1	1	0	-1	0	1	0	0	0	1
Chr01_3781686	1	23.363	0	1	0	0	0	0	0	0	-1	-1	1	0	1	1	0	-1	-1	0	0	1	0	-1	0	-1	0	-1	0	0	0	0	-1	0	NA	-1	-1	0	-1	-1	1	0	-1	0	1	0	0	0	1
Chr01_3870392	1	23.363	0	1	0	0	0	0	0	0	-1	-1	1	0	1	1	0	-1	-1	0	0	1	0	-1	0	-1	0	-1	0	0	0	0	-1	0	NA	-1	-1	0	-1	-1	1	0	-1	0	1	0	0	0	1
Chr01_3781938	1	23.363	0	1	0	0	0	0	0	0	-1	-1	1	0	1	1	0	-1	-1	0	0	1	0	-1	0	-1	0	-1	0	0	0	0	-1	0	NA	-1	-1	0	-1	-1	1	0	-1	0	1	0	0	0	1
Chr01_3775474	1	23.363	0	-1	0	0	0	0	0	0	1	1	-1	0	-1	-1	0	1	1	0	0	-1	0	1	0	1	0	1	0	0	0	0	1	0	NA	1	1	0	1	1	-1	0	1	0	-1	0	0	0	-1
Chr01_3870486	1	23.363	0	1	0	0	0	0	0	0	-1	-1	1	0	1	1	0	-1	-1	0	0	1	0	-1	0	-1	0	-1	0	0	0	0	-1	0	NA	-1	-1	0	-1	-1	1	0	-1	0	1	0	0	0	1
Chr01_3850577	1	23.363	0	1	0	0	0	0	0	0	-1	-1	1	0	1	1	0	-1	-1	0	0	1	0	-1	0	-1	0	-1	0	0	0	0	-1	0	NA	-1	-1	0	-1	-1	1	0	-1	0	1	0	0	0	1
Chr01_3695252	1	23.363	0	1	0	0	0	0	0	0	-1	-1	1	0	1	1	0	-1	-1	0	0	1	0	-1	0	-1	0	-1	0	0	0	0	-1	0	NA	-1	-1	0	-1	-1	1	0	-1	0	1	0	0	0	1
Chr01_3850593	1	23.363	0	1	0	0	0	0	0	-1	-1	-1	1	0	1	1	0	-1	-1	0	0	1	0	-1	0	-1	0	-1	0	0	0	0	-1	0	NA	-1	-1	0	-1	-1	1	0	-1	0	1	0	0	0	1
Chr01_3775367	1	23.363	0	1	0	0	0	0	0	0	-1	-1	1	0	1	1	0	-1	-1	0	0	1	0	-1	0	-1	0	-1	0	0	0	0	-1	0	NA	-1	-1	0	-1	-1	1	0	-1	0	1	0	0	0	1
Chr01_3838765	1	23.363	0	1	0	0	0	0	0	0	-1	-1	1	0	1	1	0	-1	-1	0	0	1	0	-1	0	-1	0	-1	0	0	0	0	-1	0	-1	-1	-1	0	-1	-1	1	0	-1	0	1	0	0	0	1
Chr01_3716199	1	23.363	0	1	0	0	0	0	0	0	-1	-1	1	0	1	1	0	-1	-1	0	0	1	0	-1	0	-1	0	-1	0	0	0	0	-1	0	NA	-1	-1	0	-1	-1	1	0	-1	0	1	0	0	0	1
Chr01_3685051	1	23.363	0	1	0	0	0	0	0	0	-1	-1	1	0	1	1	0	-1	-1	0	0	1	0	-1	0	-1	0	-1	0	0	0	0	-1	0	-1	-1	-1	0	-1	-1	1	0	-1	0	1	0	0	0	1
Chr01_3865013	1	23.363	0	1	0	0	0	0	0	1	-1	-1	1	0	1	1	0	-1	-1	0	0	1	0	-1	0	-1	0	-1	0	0	0	0	-1	0	NA	-1	-1	0	-1	-1	1	0	-1	0	1	0	0	0	1
Chr01_3753212	1	23.363	0	-1	0	0	0	0	0	0	1	1	-1	0	-1	-1	0	1	1	0	0	-1	0	1	0	1	0	1	0	0	0	0	1	0	NA	1	1	0	1	1	-1	0	1	0	-1	0	0	0	-1
Chr01_3831469	1	23.363	0	-1	0	0	0	0	0	1	1	1	-1	0	-1	-1	0	1	1	0	0	-1	0	1	0	1	0	1	0	0	0	0	1	0	NA	1	1	0	1	1	-1	0	1	0	-1	0	0	0	-1
Chr01_3781739	1	23.363	0	1	0	0	0	0	0	0	-1	-1	1	0	1	1	0	-1	-1	0	0	1	0	-1	0	-1	0	-1	0	0	0	0	-1	0	NA	-1	-1	0	-1	-1	1	0	-1	0	1	0	0	0	1
Chr01_3890369	1	23.363	0	1	0	0	0	0	0	0	-1	-1	1	0	1	1	0	-1	-1	0	0	1	0	-1	0	-1	0	-1	0	0	0	0	-1	0	NA	-1	-1	0	-1	-1	1	0	-1	0	1	0	0	0	1
Chr01_3695167	1	23.363	0	1	0	0	0	0	0	0	-1	-1	1	0	1	1	0	-1	NA	0	0	1	0	-1	0	-1	0	-1	0	0	0	0	-1	0	NA	-1	-1	0	-1	-1	1	0	-1	0	1	0	0	0	1
Chr01_3731396	1	23.363	0	-1	0	0	0	0	0	0	1	1	-1	0	-1	-1	0	1	1	0	NA	-1	0	1	0	1	0	1	0	-1	0	0	1	0	NA	1	1	0	1	1	-1	0	1	0	-1	0	0	0	-1
Chr01_3685234	1	23.363	0	1	0	0	0	0	0	0	-1	-1	1	0	1	1	0	-1	-1	0	0	1	0	-1	0	-1	0	-1	0	0	0	0	-1	0	NA	-1	-1	0	-1	-1	1	0	-1	0	1	0	0	0	1
Chr01_3695120	1	23.363	0	1	0	0	0	0	0	0	-1	-1	1	0	1	1	0	-1	-1	0	0	1	0	-1	0	-1	0	-1	0	0	0	0	-1	0	NA	-1	-1	0	-1	-1	1	0	-1	0	1	0	0	0	1
Chr01_3694961	1	23.363	0	1	0	0	0	0	0	0	-1	-1	1	0	1	1	0	-1	-1	0	0	1	0	-1	0	-1	0	-1	0	0	0	0	-1	0	NA	-1	-1	0	-1	-1	1	0	-1	0	1	0	0	0	1
Chr01_3870384	1	23.363	0	1	0	0	0	0	0	0	-1	-1	1	0	1	1	0	-1	-1	0	0	1	0	-1	0	-1	0	-1	0	0	0	0	-1	0	NA	-1	-1	0	-1	-1	1	0	-1	0	1	0	0	0	1
Chr01_3781767	1	23.363	0	-1	0	0	0	0	0	0	1	1	-1	0	-1	-1	0	1	1	0	0	-1	0	1	0	1	0	1	0	0	0	0	1	0	NA	1	1	0	1	1	-1	0	1	0	-1	0	0	0	-1
Chr01_3753314	1	23.363	0	-1	0	0	0	0	0	0	1	1	-1	0	-1	-1	0	1	1	0	0	-1	0	1	0	1	0	1	0	0	0	0	1	0	NA	1	1	0	1	1	-1	0	1	0	-1	0	0	0	-1
Chr01_3715314	1	23.363	0	1	0	0	0	0	0	0	-1	-1	1	0	1	1	0	-1	-1	0	0	1	0	-1	0	-1	0	-1	0	0	0	0	-1	0	NA	-1	-1	0	-1	-1	1	0	-1	0	1	0	0	0	1
Chr01_3820979	1	23.363	0	-1	0	0	0	0	0	0	1	1	-1	0	-1	-1	0	1	1	0	0	-1	0	1	0	1	0	1	0	0	0	0	1	0	NA	1	1	0	1	1	-1	0	1	0	-1	0	0	0	-1
Chr01_3850175	1	23.363	0	-1	0	0	0	0	0	0	1	1	-1	0	-1	-1	0	1	1	0	0	-1	0	1	0	1	0	1	0	0	0	0	1	0	1	1	1	0	1	1	-1	0	1	0	-1	0	0	0	-1
Chr01_3804779	1	23.363	0	1	0	0	0	0	0	0	-1	-1	1	0	1	1	0	-1	-1	0	0	1	0	-1	0	-1	0	-1	0	0	0	0	-1	0	NA	-1	-1	0	-1	-1	1	0	-1	0	1	0	0	0	1
Chr01_3694845	1	23.363	0	1	0	0	0	0	0	0	-1	-1	1	0	1	1	0	-1	-1	0	0	1	0	-1	0	-1	0	-1	0	0	0	0	-1	0	NA	-1	-1	0	-1	-1	1	0	-1	0	1	0	0	0	1
Chr01_3870432	1	23.363	0	1	0	0	0	0	0	0	-1	-1	1	0	1	1	0	-1	-1	0	0	1	0	-1	0	-1	0	-1	0	0	0	0	-1	0	NA	-1	-1	0	-1	-1	1	0	-1	0	1	0	0	0	1
Chr01_3685164	1	23.625	0	1	0	0	0	0	0	0	-1	-1	1	0	1	1	0	-1	-1	0	0	1	0	-1	0	-1	0	-1	0	0	0	0	-1	0	NA	-1	-1	0	-1	-1	1	0	-1	0	1	0	0	0	1
Chr01_3720995	1	23.625	0	-1	0	0	0	0	0	0	1	1	-1	0	-1	-1	0	1	1	0	0	-1	0	1	0	1	0	1	0	0	0	0	1	0	NA	1	1	0	1	1	-1	0	1	0	-1	0	0	0	-1
Chr01_3753115	1	23.625	0	1	0	0	0	0	0	0	-1	-1	1	0	1	1	0	-1	-1	0	0	1	0	-1	0	-1	0	-1	0	0	0	0	-1	0	-1	-1	-1	0	-1	-1	1	0	-1	0	1	0	0	0	1
Chr01_3838756	1	23.625	0	0	0	0	0	0	0	0	1	1	-1	0	-1	0	0	1	1	0	0	-1	0	1	0	1	0	1	0	0	0	0	1	0	1	1	1	0	1	1	-1	0	1	0	-1	0	0	0	-1
Chr01_3684994	1	23.625	0	1	0	0	0	0	0	0	-1	-1	1	0	1	1	0	-1	-1	0	0	1	0	-1	0	-1	0	-1	0	0	0	0	-1	0	-1	-1	-1	0	-1	-1	1	0	-1	0	1	0	0	0	1
Chr01_3820906	1	23.625	0	-1	0	0	0	0	0	0	1	1	-1	0	-1	-1	0	1	1	0	0	-1	0	1	0	1	0	1	0	0	0	0	1	0	NA	1	1	0	1	1	-1	0	1	0	-1	0	0	0	-1
Chr01_3992446	1	23.887	0	-1	0	0	0	0	0	0	1	1	-1	0	-1	-1	0	1	1	0	1	-1	0	1	0	1	0	1	0	0	0	0	1	0	NA	1	1	0	1	1	-1	0	NA	0	-1	0	0	0	-1
Chr01_3781650	1	23.887	0	1	0	0	0	0	0	0	-1	-1	1	0	1	1	0	-1	-1	0	0	1	0	-1	0	-1	0	-1	0	0	0	0	-1	0	NA	-1	-1	0	-1	-1	1	0	-1	0	1	0	0	0	1
Chr01_3838982	1	23.887	0	1	0	0	0	0	0	0	-1	-1	1	0	1	1	0	-1	-1	0	0	1	0	-1	0	-1	0	-1	0	0	0	0	-1	0	NA	-1	-1	0	-1	-1	1	0	-1	0	1	0	0	0	1
Chr01_3838962	1	23.887	0	1	0	0	0	0	0	0	-1	-1	1	0	1	1	0	-1	-1	0	0	1	0	-1	0	-1	0	-1	0	0	0	0	-1	0	NA	-1	-1	0	-1	-1	1	0	-1	0	1	0	0	0	1
Chr01_3870446	1	23.887	0	1	0	0	0	0	0	0	-1	-1	1	0	1	1	0	-1	-1	0	0	1	0	-1	0	-1	0	-1	0	0	0	0	-1	0	NA	-1	-1	0	-1	-1	1	0	-1	0	1	0	0	0	1
Chr01_3838926	1	23.887	0	1	0	0	0	0	0	0	-1	-1	1	0	1	1	0	-1	-1	0	0	1	0	-1	0	-1	0	-1	0	0	0	0	-1	0	NA	-1	-1	0	-1	-1	1	0	-1	0	1	0	0	0	1
Chr01_3781911	1	23.887	0	1	0	0	0	0	0	0	-1	-1	1	0	1	1	0	-1	-1	0	0	1	0	-1	0	-1	0	-1	0	0	0	0	-1	0	NA	-1	-1	0	-1	-1	1	0	-1	0	1	0	0	0	1
Chr01_3775611	1	23.887	0	1	0	0	0	0	0	0	-1	-1	1	0	1	1	0	-1	-1	0	0	1	0	-1	0	-1	0	-1	0	0	0	0	-1	0	NA	-1	-1	0	-1	-1	1	0	-1	0	1	0	0	0	1
Chr01_3804690	1	23.887	0	-1	0	0	0	0	0	0	1	1	-1	0	-1	-1	0	1	1	0	0	-1	0	1	0	1	0	1	0	0	0	0	1	0	NA	1	1	0	1	1	-1	0	1	0	-1	0	0	0	-1
Chr01_3810407	1	23.887	0	1	0	0	0	0	0	0	-1	-1	1	0	1	1	0	-1	-1	0	0	1	0	-1	0	-1	0	-1	0	0	0	0	-1	0	NA	-1	-1	0	-1	-1	1	0	-1	0	1	0	0	0	1
Chr01_3753240	1	23.887	0	1	0	0	0	0	0	0	-1	-1	1	0	1	1	0	-1	-1	0	0	1	0	-1	0	-1	0	-1	0	0	0	0	-1	0	NA	-1	-1	0	-1	-1	1	0	-1	0	1	0	0	0	1
Chr01_3731178	1	23.887	0	-1	0	0	0	0	0	0	1	1	-1	0	-1	-1	0	1	1	0	0	-1	0	1	0	1	0	1	0	0	0	0	1	0	NA	1	1	0	1	1	-1	0	1	0	-1	0	0	0	-1
Chr01_3804456	1	23.887	0	-1	0	0	0	0	0	0	1	1	-1	0	-1	-1	0	1	1	0	0	-1	0	1	0	1	0	1	0	0	0	0	1	0	NA	1	1	0	1	1	-1	0	1	0	-1	0	0	0	-1
Chr01_3890167	1	23.887	0	1	0	0	0	0	0	0	-1	-1	1	0	1	1	0	-1	-1	0	0	1	0	-1	0	-1	0	-1	0	0	0	0	-1	0	NA	-1	-1	0	-1	-1	1	0	-1	0	1	0	0	0	1
Chr01_3781880	1	23.887	0	1	0	0	0	0	0	0	-1	-1	1	0	1	1	0	-1	-1	0	0	1	0	-1	0	-1	0	-1	0	0	0	0	-1	0	NA	-1	-1	0	-1	-1	1	0	-1	0	1	0	0	0	1
Chr01_3864947	1	23.887	0	-1	0	0	0	0	0	0	1	1	-1	0	-1	-1	0	1	1	0	0	-1	0	1	0	1	0	1	0	0	0	0	1	0	NA	1	1	0	1	1	-1	0	1	0	-1	0	0	0	-1
Chr01_3841804	1	23.887	0	-1	0	0	0	0	0	0	1	1	-1	0	-1	-1	0	1	1	0	0	-1	0	1	0	1	0	1	0	0	0	0	1	0	NA	1	1	0	1	1	-1	0	1	0	-1	0	0	0	-1
Chr01_3804544	1	23.887	0	1	0	0	0	0	0	0	-1	-1	1	0	1	1	0	-1	-1	0	0	1	0	-1	0	-1	0	-1	0	0	0	0	-1	0	NA	-1	-1	0	-1	-1	1	0	-1	0	1	0	0	0	1
Chr01_3889991	1	23.887	0	1	0	0	0	0	0	0	-1	-1	1	0	1	1	0	-1	-1	0	0	1	0	-1	0	-1	0	-1	0	0	0	0	-1	0	NA	-1	-1	0	-1	-1	1	0	-1	0	1	0	0	0	1
Chr01_3838869	1	23.887	0	1	0	0	0	0	0	0	-1	-1	1	0	1	1	0	-1	-1	0	0	1	0	-1	0	-1	0	-1	0	0	0	0	-1	0	NA	-1	-1	0	-1	-1	1	0	-1	0	1	0	0	0	1
Chr01_3781643	1	23.887	0	1	0	0	0	0	0	0	-1	-1	1	0	1	1	0	-1	-1	0	0	1	0	-1	0	-1	0	-1	0	0	0	0	-1	0	NA	-1	-1	0	-1	-1	1	0	-1	0	1	0	0	0	1
Chr01_3753052	1	23.887	0	-1	0	0	0	0	0	0	1	1	-1	0	-1	-1	0	1	1	0	0	-1	0	1	0	1	0	1	0	0	0	0	1	0	0	1	1	0	1	1	-1	0	1	0	-1	0	0	0	-1
Chr01_3790200	1	23.887	0	1	0	0	0	0	0	0	-1	-1	1	0	1	1	0	-1	-1	0	0	1	0	-1	0	-1	0	-1	0	0	0	0	-1	0	NA	-1	-1	0	-1	-1	1	0	-1	0	1	0	0	0	1
Chr01_3838745	1	23.887	0	1	0	0	0	0	0	0	-1	-1	1	0	1	1	0	-1	-1	0	0	1	0	-1	0	-1	0	-1	0	0	0	0	-1	0	0	-1	-1	0	-1	-1	1	0	-1	0	1	0	0	0	1
Chr01_3821053	1	23.887	0	-1	0	0	0	0	0	0	1	1	-1	0	-1	-1	0	1	1	0	0	-1	0	1	0	1	0	1	0	0	0	0	1	0	NA	1	1	0	1	1	-1	0	1	0	-1	0	0	0	-1
Chr01_3838995	1	23.887	0	1	0	0	0	0	0	0	-1	-1	1	0	1	1	0	-1	-1	0	0	1	0	-1	0	-1	0	-1	0	0	0	0	-1	0	-1	-1	-1	0	-1	-1	1	0	-1	0	1	0	0	0	1
Chr01_3810661	1	23.887	0	-1	0	0	0	0	0	0	1	1	-1	0	-1	-1	0	1	1	0	0	-1	0	1	0	1	0	1	0	0	0	0	1	0	NA	1	1	0	1	1	-1	0	1	0	-1	0	0	0	-1
Chr01_3870603	1	23.887	0	1	0	0	0	0	0	0	-1	-1	1	0	1	1	0	-1	-1	-1	1	1	0	-1	0	-1	0	-1	0	0	0	0	-1	0	NA	-1	-1	0	-1	-1	1	0	-1	0	1	0	0	0	1
Chr01_3838755	1	23.887	0	1	0	0	0	0	0	0	-1	-1	1	0	1	1	0	-1	-1	0	0	1	0	-1	0	-1	0	-1	0	0	0	0	-1	0	0	-1	-1	0	-1	-1	1	0	-1	0	1	0	0	0	1
Chr01_3790236	1	23.887	0	1	0	0	0	0	0	0	-1	-1	1	0	1	1	0	-1	-1	0	0	1	0	-1	0	-1	0	-1	0	0	0	0	-1	0	NA	-1	-1	0	-1	-1	1	0	-1	0	1	0	0	0	1
Chr01_3865132	1	23.887	0	1	0	0	0	0	0	0	-1	-1	1	0	1	1	0	-1	-1	0	0	1	0	-1	0	-1	0	-1	0	0	0	0	-1	0	NA	-1	-1	0	-1	-1	1	0	-1	0	1	0	0	0	1
Chr01_3821265	1	23.887	0	-1	0	0	1	0	0	0	1	1	-1	0	-1	-1	0	1	1	1	1	-1	0	1	0	1	0	1	1	0	0	0	1	1	NA	1	1	0	1	1	-1	0	1	0	-1	0	0	0	-1
Chr01_3838874	1	23.887	0	-1	0	0	0	0	0	0	1	1	-1	0	-1	-1	0	1	1	0	0	-1	0	1	0	1	0	1	0	0	0	0	1	0	NA	1	1	0	1	1	-1	0	1	0	-1	0	0	0	-1
Chr01_3838783	1	23.887	0	1	0	0	0	0	0	0	-1	-1	1	0	1	1	0	-1	-1	0	0	1	0	-1	0	-1	0	-1	0	0	0	0	-1	0	-1	-1	-1	0	-1	-1	1	0	-1	0	1	0	0	0	1
Chr01_3890068	1	23.887	0	1	0	0	0	0	0	0	-1	-1	1	0	1	1	0	-1	-1	0	0	1	0	-1	0	-1	0	-1	0	0	0	0	-1	0	NA	-1	-1	0	-1	-1	1	0	-1	0	1	0	0	0	1
Chr01_3800903	1	23.887	0	1	0	NA	0	0	0	0	-1	-1	1	0	1	1	0	-1	-1	1	-1	1	0	-1	0	-1	0	-1	0	0	0	0	-1	0	NA	-1	-1	0	-1	-1	1	0	-1	0	1	0	0	0	1
Chr01_3838970	1	23.887	0	-1	0	0	0	0	0	0	1	1	-1	0	-1	-1	0	1	1	0	0	-1	0	1	0	1	0	1	0	0	0	0	1	0	NA	1	1	0	1	1	-1	0	1	0	-1	0	0	0	-1
Chr01_3850170	1	23.887	0	-1	0	0	0	0	0	0	1	1	-1	0	-1	-1	0	1	1	0	0	-1	0	1	0	1	0	1	0	0	0	0	1	0	1	1	1	0	1	1	-1	0	1	0	-1	0	0	0	-1
Chr01_3864990	1	23.887	0	1	0	0	0	0	0	1	-1	-1	1	0	1	1	0	-1	-1	0	0	1	0	-1	0	-1	0	-1	0	0	0	0	-1	0	NA	-1	-1	0	-1	-1	1	0	-1	0	1	0	0	0	1
Chr01_3753165	1	23.887	0	-1	0	0	0	0	0	0	1	1	-1	0	-1	-1	0	1	1	0	0	-1	0	1	0	1	0	1	0	0	0	0	1	0	NA	1	1	0	1	1	-1	0	1	0	-1	0	0	0	-1
Chr01_3775517	1	23.887	0	1	0	0	0	0	0	0	-1	-1	1	0	1	1	0	-1	-1	0	0	1	0	-1	0	-1	0	-1	0	0	0	0	-1	0	NA	-1	-1	0	-1	-1	1	0	-1	0	1	0	0	0	1
Chr01_3838806	1	23.887	0	1	0	0	0	0	0	0	-1	-1	1	0	1	1	0	-1	-1	0	0	1	0	-1	0	-1	0	-1	0	0	0	0	-1	0	NA	-1	-1	0	-1	-1	1	0	-1	0	1	0	0	0	1
Chr01_3716331	1	23.887	0	-1	0	0	0	0	0	0	1	1	-1	0	-1	-1	0	1	1	0	0	-1	0	1	0	1	0	1	0	0	0	0	1	0	NA	1	1	0	1	1	-1	0	1	0	-1	0	0	0	-1
Chr01_3775404	1	23.887	0	1	0	0	0	0	0	0	-1	-1	1	0	1	1	0	-1	-1	0	0	1	0	-1	0	-1	0	-1	0	0	0	0	-1	0	NA	-1	-1	0	-1	-1	1	0	-1	0	1	0	0	0	1
Chr01_3841574	1	23.887	0	1	0	0	0	0	0	0	-1	-1	1	0	1	1	0	-1	-1	0	0	1	0	-1	0	-1	0	-1	0	0	0	0	-1	0	NA	-1	-1	0	-1	-1	1	0	-1	0	1	0	0	0	1
Chr01_3731114	1	23.887	0	-1	0	0	0	0	0	0	1	1	-1	0	-1	-1	0	1	1	0	0	-1	0	1	0	1	0	1	0	0	0	0	1	0	NA	1	1	0	1	1	-1	0	1	0	-1	0	0	0	-1
Chr01_3775339	1	23.887	0	1	0	0	0	0	0	0	-1	-1	1	0	1	1	0	-1	-1	0	0	1	0	-1	0	-1	0	-1	0	0	0	0	-1	0	NA	-1	-1	0	-1	-1	1	0	-1	0	1	0	0	0	1
Chr01_3810459	1	23.887	0	1	0	0	0	0	0	0	-1	-1	1	0	1	1	0	-1	-1	0	0	1	0	-1	0	-1	0	-1	0	0	0	0	-1	0	NA	-1	-1	0	-1	-1	1	0	-1	0	1	0	0	0	1
Chr01_3790447	1	23.887	0	1	0	0	0	0	0	0	-1	-1	1	0	1	1	0	-1	-1	0	0	1	0	-1	0	-1	0	-1	0	0	0	0	-1	0	NA	-1	-1	0	-1	-1	1	0	-1	0	1	0	0	0	1
Chr01_3839075	1	23.887	0	-1	0	0	0	0	0	0	1	1	-1	0	-1	-1	0	1	1	0	0	-1	0	1	0	1	0	1	0	0	0	0	1	0	1	1	1	0	1	1	-1	0	1	0	-1	0	0	0	-1
Chr01_3992517	1	23.887	0	-1	0	0	0	0	0	0	1	1	-1	0	-1	-1	0	1	1	1	1	-1	0	1	0	1	0	1	0	0	1	0	1	0	NA	1	1	0	1	1	-1	0	1	0	-1	0	0	0	-1
Chr01_3804650	1	23.887	0	-1	0	0	0	0	0	0	1	1	-1	0	-1	-1	0	1	1	0	0	-1	0	1	0	1	0	1	0	0	0	0	1	0	NA	1	1	0	1	1	-1	0	1	0	-1	0	0	0	-1
Chr01_3790334	1	23.887	0	1	0	0	0	0	0	0	-1	-1	1	0	1	1	0	-1	-1	0	0	1	0	-1	0	-1	0	-1	0	0	0	0	-1	0	NA	-1	-1	0	-1	-1	1	0	-1	0	1	0	0	0	1
Chr01_3838861	1	23.887	0	1	0	0	0	0	0	0	-1	-1	1	0	1	1	0	-1	-1	0	0	1	0	-1	0	-1	0	-1	0	0	0	0	-1	0	NA	-1	-1	0	-1	-1	1	0	-1	0	1	0	0	0	1
Chr01_3804703	1	23.887	0	-1	0	0	0	0	0	0	1	1	-1	0	-1	-1	0	1	1	0	0	-1	0	1	0	1	0	1	0	0	0	0	1	0	NA	1	1	0	1	1	-1	0	1	0	-1	0	0	0	-1
Chr01_3841550	1	23.887	0	1	0	0	0	0	0	0	-1	-1	1	0	1	1	0	-1	-1	0	0	1	0	-1	0	-1	0	-1	0	0	0	0	-1	0	NA	-1	-1	0	-1	-1	1	0	-1	0	1	0	0	0	1
Chr01_3870621	1	23.887	0	1	0	0	0	0	0	0	-1	-1	1	0	1	1	0	-1	-1	0	1	1	0	-1	0	-1	0	-1	0	0	0	0	-1	0	NA	-1	-1	0	-1	-1	1	0	-1	0	1	0	0	0	1
Chr01_3760013	1	23.887	0	-1	0	0	0	0	0	0	1	1	-1	0	-1	-1	0	1	1	0	0	-1	0	1	0	1	0	1	0	0	0	0	1	0	1	1	1	0	1	1	-1	0	1	0	-1	0	0	0	-1
Chr01_3730964	1	23.887	0	-1	0	0	0	0	0	0	1	1	-1	0	-1	-1	0	1	1	0	0	-1	0	1	0	1	0	1	0	0	0	0	1	0	NA	1	1	0	1	1	-1	0	1	0	-1	0	0	0	-1
Chr01_3781551	1	23.887	0	1	0	0	0	0	0	0	-1	-1	1	0	1	1	0	-1	-1	0	0	1	0	-1	0	-1	0	-1	0	0	0	0	-1	0	NA	-1	-1	0	-1	-1	1	0	-1	0	1	0	0	0	1
Chr01_3804510	1	23.887	0	-1	0	0	0	0	0	0	1	1	-1	0	-1	-1	0	1	1	0	0	-1	0	1	0	1	0	1	0	0	0	0	1	0	NA	1	1	0	1	1	-1	0	1	0	-1	0	0	0	-1
Chr01_3804705	1	23.887	0	1	0	0	0	0	0	0	-1	-1	1	0	1	1	0	-1	-1	0	0	1	0	-1	0	-1	0	-1	0	0	0	0	-1	0	NA	-1	-1	0	-1	-1	1	0	-1	0	1	0	0	0	1
Chr01_3831245	1	23.887	0	0	0	0	0	0	0	0	1	1	0	0	0	0	0	1	1	0	0	0	0	1	0	1	0	1	0	0	0	0	1	0	NA	1	1	0	1	1	0	0	1	0	0	0	0	0	0
Chr01_3685342	1	23.887	0	1	0	0	0	0	0	0	-1	-1	1	0	1	1	0	-1	-1	0	0	1	0	-1	0	-1	0	-1	0	0	0	0	-1	0	NA	-1	-1	0	-1	-1	1	0	-1	0	1	0	0	0	1
Chr01_3695912	1	23.887	0	1	0	0	0	0	0	0	-1	-1	1	0	1	1	0	-1	-1	0	0	1	0	-1	0	-1	0	-1	0	0	0	0	-1	0	NA	-1	-1	0	-1	-1	1	0	-1	0	1	0	0	0	1
Chr01_3695006	1	23.887	0	1	0	0	0	0	0	0	-1	-1	1	0	1	1	0	-1	-1	0	0	1	0	-1	0	-1	0	-1	0	0	0	0	-1	0	NA	-1	-1	0	-1	-1	1	0	-1	0	1	0	0	0	1
Chr01_3695806	1	23.887	0	1	0	0	0	0	0	0	-1	-1	1	0	1	1	0	-1	-1	0	0	1	0	-1	0	-1	0	-1	0	0	0	0	-1	0	-1	-1	-1	0	-1	-1	1	0	-1	0	1	0	0	0	1
Chr01_3685075	1	23.887	0	1	0	0	0	0	0	0	-1	-1	1	0	1	1	0	-1	-1	0	0	1	0	-1	0	-1	0	-1	0	0	0	0	-1	0	-1	-1	-1	0	-1	-1	1	0	-1	0	1	0	0	0	1
Chr01_3695674	1	23.887	0	1	0	0	0	0	0	1	-1	-1	1	0	1	1	0	-1	-1	0	0	1	0	-1	0	-1	0	-1	0	0	0	0	-1	0	NA	-1	-1	0	-1	-1	1	0	-1	0	1	0	0	0	1
Chr01_3800780	1	23.887	0	-1	0	0	0	0	0	0	1	1	-1	0	-1	-1	0	1	1	0	0	-1	0	1	0	1	0	1	0	0	0	0	1	0	NA	1	1	0	1	1	-1	0	1	0	-1	0	0	0	-1
Chr01_3696009	1	23.887	0	1	0	0	0	0	0	0	-1	-1	1	0	1	1	0	-1	-1	0	0	1	0	-1	0	-1	0	-1	0	0	0	0	-1	0	-1	-1	-1	0	-1	-1	1	0	-1	0	1	0	0	0	1
Chr01_3695049	1	24.149	0	1	0	0	0	0	0	0	-1	-1	1	0	1	1	0	-1	-1	0	0	1	0	-1	0	-1	0	-1	0	0	0	0	-1	0	NA	-1	-1	0	-1	-1	1	0	-1	0	1	0	0	0	1
Chr01_3695653	1	24.149	0	1	0	0	0	0	0	NA	-1	-1	1	0	1	1	0	-1	NA	0	0	1	0	-1	0	-1	0	-1	0	0	0	0	-1	0	NA	-1	-1	0	-1	-1	1	0	-1	0	1	0	0	0	1
Chr01_3231448	1	24.149	0	1	0	0	0	0	0	0	-1	-1	1	0	1	1	0	-1	-1	0	0	1	0	-1	1	-1	0	-1	0	0	0	0	-1	0	NA	-1	0	0	-1	-1	1	0	-1	0	1	0	0	0	1
Chr01_3231273	1	24.149	0	1	0	0	0	0	0	0	-1	-1	1	0	1	1	0	-1	-1	0	0	1	0	-1	1	-1	0	-1	0	0	0	0	-1	0	NA	-1	0	0	-1	-1	1	0	-1	0	1	0	0	0	1
Chr01_3210558	1	24.674	1	1	0	0	0	0	0	NA	-1	-1	1	0	1	1	0	-1	-1	0	0	1	0	-1	1	-1	0	-1	0	0	0	0	-1	0	NA	-1	0	0	-1	-1	1	0	-1	0	1	0	0	0	1
Chr01_3231336	1	24.674	0	1	0	0	0	0	0	0	-1	-1	1	0	1	1	0	-1	-1	0	0	1	0	-1	1	-1	0	-1	0	0	0	0	-1	0	NA	-1	0	0	-1	-1	1	0	-1	0	1	0	0	0	1
Chr01_3231594	1	24.674	0	-1	0	0	0	0	0	0	1	1	-1	0	-1	-1	0	1	1	0	0	-1	0	1	-1	1	0	1	0	0	0	0	1	0	NA	1	0	0	1	1	-1	0	1	0	-1	0	0	0	-1
Chr01_3067842	1	24.674	0	1	0	0	-1	0	0	0	-1	-1	1	0	1	1	0	-1	-1	0	0	1	0	-1	1	-1	0	-1	0	-1	0	0	-1	0	NA	-1	0	0	-1	-1	1	0	-1	0	1	0	0	0	1
Chr01_3067444	1	24.674	0	1	0	0	0	0	0	0	-1	-1	1	0	1	1	0	-1	-1	0	0	1	0	-1	1	-1	0	-1	0	-1	0	0	-1	0	NA	-1	0	0	-1	-1	1	0	-1	0	1	0	0	0	1
Chr01_3067453	1	24.674	0	1	0	0	0	0	0	0	-1	-1	1	0	1	1	0	-1	-1	0	0	1	0	-1	1	-1	0	-1	0	-1	0	0	-1	0	NA	-1	0	0	-1	-1	1	0	-1	0	1	0	0	0	1
Chr01_3067857	1	24.674	0	1	0	0	-1	0	0	0	-1	-1	1	0	1	1	0	-1	-1	0	0	1	0	-1	1	-1	0	-1	0	-1	0	0	-1	0	NA	-1	0	0	-1	-1	1	0	-1	0	1	0	0	0	1
Chr01_3067870	1	24.674	0	1	0	0	-1	0	0	0	-1	-1	1	0	1	1	0	-1	-1	0	0	1	0	-1	1	-1	0	-1	0	-1	0	0	-1	0	NA	-1	0	0	-1	-1	1	0	-1	0	1	0	0	0	1
Chr01_3582426	1	24.674	0	1	0	0	0	0	0	0	-1	-1	1	0	1	1	0	-1	-1	0	0	1	0	-1	1	-1	-1	-1	0	-1	0	0	-1	0	NA	-1	0	0	-1	-1	1	0	-1	-1	1	0	0	0	1
Chr01_3067819	1	24.674	0	1	0	0	0	0	0	0	-1	-1	1	0	1	1	0	-1	-1	0	0	1	0	-1	1	-1	0	-1	0	-1	0	0	-1	0	NA	-1	0	0	-1	-1	1	0	-1	0	1	0	0	0	1
Chr01_3011798	1	25.463	0	1	0	0	0	0	0	0	-1	-1	1	0	1	1	0	-1	-1	0	0	1	0	-1	1	-1	0	-1	0	-1	0	0	-1	0	NA	-1	0	0	-1	-1	1	0	-1	0	1	0	0	0	1
Chr01_3011584	1	25.463	0	1	0	0	0	0	0	0	-1	-1	1	0	1	1	0	-1	-1	0	0	1	0	-1	1	-1	0	-1	0	-1	0	0	-1	0	NA	-1	0	0	-1	-1	1	0	-1	0	1	0	0	0	1
Chr01_3011714	1	25.463	0	1	0	0	0	0	0	0	-1	-1	1	0	1	1	0	-1	-1	0	0	1	0	-1	1	-1	0	-1	0	-1	0	0	-1	0	NA	-1	0	0	-1	-1	1	0	-1	0	1	0	0	0	1
Chr01_3011654	1	25.463	0	1	0	0	0	0	0	0	-1	-1	1	0	1	1	0	-1	-1	0	0	1	0	-1	1	-1	0	-1	0	-1	0	0	-1	0	NA	-1	0	0	-1	-1	1	0	-1	0	1	0	0	0	1
Chr01_3011854	1	25.463	0	1	0	0	0	0	0	0	-1	-1	1	0	1	1	0	-1	-1	0	0	1	0	-1	1	-1	0	-1	0	-1	0	0	-1	0	NA	-1	0	0	-1	-1	1	0	-1	0	1	0	0	0	1
Chr01_3011830	1	25.463	0	1	0	0	0	0	0	0	-1	-1	1	0	1	1	0	-1	-1	0	0	1	0	-1	1	-1	0	-1	0	-1	0	0	-1	0	NA	-1	0	0	-1	-1	1	0	-1	0	1	0	0	0	1
Chr01_3011578	1	25.463	0	1	0	0	0	0	0	0	-1	-1	1	0	1	1	0	-1	-1	0	0	1	0	-1	1	-1	0	-1	0	-1	0	0	-1	0	NA	-1	0	0	-1	-1	1	0	-1	0	1	0	0	0	1
Chr01_2688626	1	25.463	0	1	0	1	0	0	0	0	-1	-1	1	1	1	1	0	-1	-1	0	NA	1	0	-1	1	-1	0	-1	0	-1	0	0	0	0	NA	-1	0	0	-1	-1	1	0	-1	0	1	-1	0	0	1
Chr01_2876040	1	25.463	0	1	0	0	0	0	0	0	-1	-1	1	0	1	1	0	-1	-1	0	0	1	0	-1	1	-1	0	-1	0	-1	0	0	0	0	NA	-1	0	0	-1	-1	1	0	-1	0	1	-1	0	0	1
Chr01_2876081	1	25.463	0	1	0	0	0	0	0	0	-1	-1	1	0	1	1	0	-1	-1	0	0	1	0	-1	1	-1	0	-1	0	-1	0	0	0	0	NA	-1	0	0	-1	-1	1	0	-1	0	1	-1	0	0	1
Chr01_2876156	1	25.463	0	1	0	0	0	0	0	NA	-1	-1	1	0	1	1	0	-1	-1	0	0	1	0	-1	1	-1	0	-1	0	-1	0	0	0	0	NA	-1	0	0	-1	-1	1	0	-1	0	1	-1	0	0	1
Chr01_2876065	1	25.463	0	1	0	0	0	0	0	0	-1	-1	1	0	1	1	0	-1	-1	0	0	1	0	-1	1	-1	0	-1	0	-1	0	0	0	0	NA	-1	0	0	-1	-1	1	0	-1	0	1	-1	0	0	1
Chr01_2821466	1	25.725	0	-1	0	0	0	0	0	0	1	1	-1	0	-1	-1	0	1	1	0	0	-1	0	1	-1	1	0	1	0	1	0	0	0	0	NA	1	0	0	1	1	-1	0	1	0	-1	1	0	0	-1
Chr01_2691785	1	25.725	0	1	0	0	0	0	0	0	-1	-1	1	0	1	1	0	-1	-1	0	0	1	0	-1	1	-1	0	-1	0	-1	0	0	0	0	NA	-1	0	0	-1	-1	1	0	-1	0	1	-1	0	0	1
Chr01_2819218	1	25.725	0	1	0	0	0	0	0	0	-1	-1	1	0	1	1	0	-1	-1	0	0	1	0	-1	1	-1	0	-1	0	-1	0	0	0	0	NA	-1	0	0	-1	-1	1	0	-1	0	1	-1	0	0	1
Chr01_2691914	1	25.725	0	1	0	0	0	0	0	0	-1	-1	1	0	1	1	0	-1	-1	0	0	1	0	-1	1	-1	1	-1	0	-1	0	0	0	0	NA	-1	0	0	-1	-1	1	0	-1	0	1	-1	0	0	1
Chr01_2775524	1	25.725	0	-1	0	0	0	0	0	0	1	1	-1	0	-1	-1	0	1	1	0	0	-1	0	1	-1	1	0	1	0	1	0	0	0	0	NA	1	0	0	1	1	-1	0	1	0	-1	1	0	0	-1
Chr01_2804106	1	25.725	0	1	0	0	0	0	0	0	-1	-1	1	0	1	1	0	-1	-1	0	0	1	0	-1	1	-1	0	-1	0	-1	0	0	0	0	NA	-1	0	0	-1	-1	1	0	-1	0	1	-1	0	0	1
Chr01_2796369	1	25.725	0	1	0	0	0	0	0	1	-1	-1	1	0	1	1	0	-1	-1	0	0	1	0	-1	1	-1	0	-1	0	-1	0	0	0	0	NA	-1	0	0	-1	-1	1	0	-1	0	1	-1	0	0	1
Chr01_2691769	1	25.725	0	1	0	0	0	0	0	0	-1	-1	1	0	1	1	0	-1	-1	0	0	1	0	-1	1	-1	0	-1	0	-1	0	0	0	0	NA	-1	0	0	-1	-1	1	0	-1	0	1	-1	0	0	1
Chr01_2775777	1	25.725	0	1	0	0	0	0	0	0	-1	-1	1	0	1	1	0	-1	-1	0	0	1	0	-1	1	-1	0	-1	0	-1	0	0	0	0	NA	-1	0	0	-1	-1	1	0	-1	0	1	-1	0	0	1
Chr01_2688522	1	25.725	0	1	0	0	0	0	1	0	-1	-1	1	0	1	1	1	-1	-1	0	0	1	0	-1	1	-1	0	-1	0	-1	0	0	0	0	NA	-1	0	0	-1	-1	1	1	-1	0	1	-1	0	0	1
Chr01_2712083	1	25.725	0	1	0	0	0	0	0	0	-1	-1	1	0	1	1	0	-1	-1	0	0	1	0	-1	1	-1	0	-1	0	-1	0	0	0	0	NA	-1	0	0	-1	-1	1	0	-1	0	1	-1	0	0	1
Chr01_2775834	1	25.725	0	1	0	0	0	0	0	0	-1	-1	1	0	1	1	0	-1	-1	0	0	1	0	-1	1	-1	0	-1	0	-1	0	0	0	0	NA	-1	0	0	-1	-1	1	0	-1	0	1	-1	0	0	1
Chr01_2859869	1	25.725	0	1	0	0	0	0	0	0	-1	-1	1	0	1	1	0	-1	-1	0	0	1	0	-1	1	-1	0	-1	0	-1	0	0	0	0	NA	-1	0	0	-1	-1	1	0	-1	0	1	-1	0	0	1
Chr01_2842663	1	25.725	0	1	0	0	0	0	0	0	-1	-1	1	0	1	1	0	-1	-1	0	0	1	0	-1	1	-1	0	-1	0	-1	0	0	0	0	NA	-1	0	0	-1	-1	1	0	-1	0	1	-1	0	0	1
Chr01_2700882	1	25.725	0	1	0	0	0	0	0	0	-1	-1	1	0	1	1	0	-1	-1	0	0	1	0	-1	1	-1	0	-1	0	-1	0	0	0	0	NA	-1	0	0	-1	-1	1	0	-1	0	1	-1	0	0	1
Chr01_2796046	1	25.725	0	1	0	0	0	0	0	0	-1	-1	1	0	1	1	0	-1	-1	0	0	1	0	-1	1	-1	0	-1	0	-1	0	0	0	0	NA	-1	0	0	-1	-1	1	0	-1	0	1	-1	0	0	1
Chr01_2860058	1	25.725	0	1	0	0	0	0	0	0	-1	-1	1	0	1	1	0	-1	-1	0	0	1	0	-1	1	-1	0	-1	0	-1	0	0	0	0	NA	-1	0	0	-1	-1	1	0	-1	0	1	-1	0	0	1
Chr01_2803880	1	25.725	0	1	0	0	0	0	0	NA	-1	-1	NA	0	1	1	0	-1	-1	0	0	1	0	-1	1	-1	0	-1	0	-1	-1	0	0	0	NA	-1	0	0	-1	-1	1	0	-1	0	1	-1	0	0	1
Chr01_2691850	1	25.725	0	1	0	0	0	0	0	0	-1	-1	1	0	1	1	0	-1	-1	0	0	1	0	-1	1	-1	0	-1	0	-1	0	0	0	0	NA	-1	0	0	-1	-1	1	0	-1	0	1	-1	0	0	1
Chr01_2819357	1	25.725	0	1	0	0	0	0	0	0	-1	-1	1	0	1	1	0	-1	-1	0	0	1	0	-1	1	-1	0	-1	0	-1	0	0	0	0	NA	-1	0	0	-1	-1	1	0	-1	0	1	-1	0	0	1
Chr01_2711793	1	25.725	0	1	0	0	0	0	0	0	-1	-1	1	0	1	1	0	-1	-1	0	0	1	0	-1	1	-1	0	-1	0	-1	0	0	0	0	NA	-1	0	0	-1	-1	1	0	-1	0	1	-1	0	0	1
Chr01_2691950	1	25.725	0	1	0	0	0	0	0	0	-1	-1	1	0	1	1	0	-1	-1	0	0	1	0	-1	1	-1	0	-1	0	-1	0	0	0	0	NA	-1	0	0	-1	-1	1	0	-1	0	1	-1	0	0	1
Chr01_2700987	1	25.725	0	1	0	0	0	0	0	0	-1	-1	1	0	1	1	0	-1	-1	0	0	1	0	-1	1	-1	0	-1	0	-1	0	0	0	0	NA	-1	0	0	-1	-1	1	0	-1	0	1	-1	0	0	1
Chr01_2842550	1	25.725	0	1	0	0	0	0	0	0	-1	-1	1	0	1	1	0	-1	-1	0	0	1	0	-1	1	-1	0	-1	0	-1	0	0	0	0	-1	-1	0	0	-1	-1	1	0	-1	0	1	-1	0	0	1
Chr01_2712162	1	25.725	0	1	0	0	0	0	0	0	-1	-1	1	0	1	1	0	-1	-1	0	0	1	0	-1	1	-1	0	-1	0	-1	0	0	0	0	NA	-1	0	0	-1	-1	1	0	-1	0	1	-1	0	0	1
Chr01_2837585	1	25.725	0	1	0	0	0	0	0	0	-1	-1	1	0	1	1	0	-1	-1	0	0	1	0	-1	1	-1	0	-1	0	-1	0	0	0	0	NA	-1	0	0	-1	-1	1	0	-1	0	1	-1	0	0	1
Chr01_2804076	1	25.725	0	1	0	-1	0	0	0	0	-1	-1	1	0	1	1	0	-1	-1	0	0	1	0	-1	1	-1	0	-1	0	-1	0	0	0	0	NA	-1	0	0	-1	-1	1	0	-1	0	1	-1	0	0	NA
Chr01_2796129	1	25.725	0	1	0	0	0	0	0	0	-1	-1	1	1	1	1	0	-1	-1	0	0	1	0	-1	1	-1	0	-1	0	-1	0	0	0	0	NA	-1	0	0	-1	-1	1	0	-1	0	1	-1	0	0	1
Chr01_2775789	1	25.725	0	1	0	0	0	0	0	0	-1	-1	1	0	1	1	0	-1	-1	0	0	1	0	-1	1	-1	0	-1	0	-1	0	0	0	0	NA	-1	0	0	-1	-1	1	0	-1	0	1	-1	0	0	1
Chr01_2775602	1	25.725	0	-1	0	0	0	0	0	0	1	1	-1	0	-1	-1	0	1	1	0	0	-1	0	1	-1	1	0	1	0	1	0	0	0	0	NA	1	0	0	1	1	-1	0	1	0	-1	1	0	0	-1
Chr01_2842995	1	25.725	0	1	0	0	0	0	0	1	-1	-1	1	0	1	1	0	-1	-1	0	0	1	0	-1	1	-1	0	-1	0	-1	0	0	0	0	NA	-1	0	0	-1	-1	1	0	-1	0	1	-1	0	0	1
Chr01_2821236	1	25.725	0	-1	0	0	0	0	0	0	1	1	-1	0	-1	-1	0	1	1	0	0	-1	0	1	-1	1	0	1	0	1	0	0	0	0	NA	1	0	0	1	1	-1	0	1	0	-1	1	0	0	-1
Chr01_2821186	1	25.725	0	-1	0	0	0	0	0	0	1	1	-1	0	-1	-1	0	1	1	0	0	-1	0	1	-1	1	0	1	0	1	0	0	0	0	NA	1	0	0	1	1	-1	0	1	0	-1	1	0	0	-1
Chr01_2691736	1	25.725	0	1	0	0	0	0	0	0	-1	-1	1	0	1	1	0	-1	-1	0	0	1	0	-1	1	-1	0	-1	0	-1	0	0	0	0	NA	-1	0	0	-1	-1	1	0	-1	0	1	-1	0	0	1
Chr01_2860312	1	25.725	0	1	0	0	0	0	0	0	-1	-1	1	0	1	1	0	-1	-1	0	0	1	0	-1	1	-1	0	-1	0	-1	0	0	0	0	NA	-1	0	0	-1	-1	1	0	-1	0	1	-1	0	0	1
Chr01_2804082	1	25.725	0	1	0	0	0	0	0	0	-1	-1	1	0	1	1	0	-1	-1	0	0	1	0	-1	1	-1	0	-1	0	-1	0	0	0	0	NA	-1	0	0	-1	-1	1	0	-1	0	1	-1	0	0	1
Chr01_2711971	1	25.725	0	1	0	0	0	0	0	0	-1	-1	1	0	1	1	0	-1	-1	0	0	1	0	-1	1	-1	0	-1	0	-1	0	0	0	0	NA	-1	0	0	-1	-1	1	0	-1	0	1	-1	0	0	1
Chr01_2712133	1	25.725	0	1	0	0	0	0	0	0	-1	-1	1	0	1	1	0	-1	-1	0	0	1	0	-1	1	-1	0	-1	0	-1	0	0	0	0	NA	-1	0	0	-1	-1	1	0	-1	0	1	-1	0	0	1
Chr01_2796005	1	25.725	0	1	0	0	0	0	0	0	-1	-1	1	0	1	1	0	-1	-1	0	0	1	0	-1	1	-1	0	-1	0	-1	0	0	0	0	NA	-1	0	0	-1	-1	1	0	-1	0	1	-1	0	0	1
Chr01_2842850	1	25.725	0	1	0	0	0	0	0	0	-1	-1	1	0	1	1	0	-1	-1	0	0	1	0	-1	1	-1	0	-1	0	-1	0	0	0	0	NA	-1	0	0	-1	-1	1	0	-1	0	1	-1	0	0	1
Chr01_2859722	1	25.725	0	1	0	0	0	0	0	0	-1	-1	1	0	1	1	0	-1	-1	0	0	1	0	-1	1	-1	0	-1	0	-1	0	0	0	0	NA	-1	0	0	-1	-1	1	0	-1	0	1	-1	0	0	1
Chr01_2837813	1	25.725	0	1	0	0	0	0	0	-1	-1	-1	1	0	1	1	0	-1	-1	0	0	1	0	-1	1	-1	0	-1	0	-1	0	0	0	0	NA	-1	0	0	-1	-1	1	0	-1	0	1	-1	0	0	1
Chr01_2842951	1	25.725	0	1	0	0	0	0	0	0	-1	-1	1	0	1	1	-1	-1	-1	0	0	1	0	-1	1	-1	0	-1	0	-1	0	0	0	0	NA	-1	0	0	-1	-1	1	0	-1	0	1	-1	0	0	1
Chr01_2842796	1	25.725	0	1	0	0	0	0	0	0	-1	-1	1	0	1	1	0	-1	-1	0	0	1	0	-1	1	-1	0	-1	0	-1	0	0	0	0	NA	-1	0	0	-1	-1	1	0	-1	0	1	-1	0	0	1
Chr01_2691944	1	25.725	0	1	0	0	0	0	0	0	-1	-1	1	0	1	1	0	-1	-1	0	0	1	0	-1	1	-1	0	-1	0	-1	0	0	0	0	NA	-1	0	0	-1	-1	1	0	-1	0	1	-1	0	0	1
Chr01_2711857	1	25.725	0	1	0	0	0	0	0	0	-1	-1	1	0	1	1	0	-1	-1	0	0	1	0	-1	1	-1	0	-1	0	-1	0	0	0	0	NA	-1	0	0	-1	-1	1	0	-1	0	1	-1	0	0	1
Chr01_2837464	1	25.725	0	-1	0	0	0	0	0	0	1	1	-1	0	-1	-1	0	1	1	0	0	-1	0	1	-1	1	0	1	0	1	0	0	0	0	NA	1	0	0	1	1	-1	0	1	0	-1	1	0	0	-1
Chr01_2712198	1	25.725	0	1	0	0	0	0	0	0	-1	-1	1	0	1	1	0	-1	-1	0	0	1	0	-1	1	-1	0	-1	0	-1	0	0	0	0	NA	-1	0	0	-1	-1	1	0	-1	0	1	-1	0	0	1
Chr01_2796282	1	25.725	0	1	0	0	0	0	0	0	-1	-1	1	0	1	1	0	-1	-1	0	0	1	0	-1	1	-1	0	-1	0	-1	0	0	0	0	NA	-1	0	0	-1	-1	1	0	-1	0	1	-1	0	0	1
Chr01_2837543	1	25.725	0	1	0	0	0	0	0	0	-1	-1	1	0	1	1	0	-1	-1	0	0	1	0	-1	1	-1	0	-1	0	-1	0	0	0	0	NA	-1	0	0	-1	-1	1	0	-1	0	1	-1	0	0	1
Chr01_2691794	1	25.725	0	1	0	0	0	0	0	0	-1	-1	1	0	1	1	0	-1	-1	0	0	1	0	-1	1	-1	0	-1	0	-1	0	0	0	0	NA	-1	0	0	-1	-1	1	0	-1	0	1	-1	0	0	1
Chr01_2775677	1	25.725	0	-1	0	0	0	0	0	0	1	1	-1	0	-1	-1	0	1	1	0	0	-1	0	1	-1	1	0	1	0	1	0	0	0	0	NA	1	0	0	1	1	-1	0	1	0	-1	1	0	0	-1
Chr01_2803872	1	25.725	0	1	0	0	0	0	0	NA	-1	-1	NA	0	1	1	0	-1	NA	0	0	1	0	-1	1	-1	0	-1	0	-1	-1	0	0	0	NA	-1	0	0	-1	-1	1	0	-1	0	1	-1	0	0	1
Chr01_2691759	1	25.725	0	1	0	0	0	0	0	0	-1	-1	1	0	1	1	0	-1	-1	0	0	1	0	-1	1	-1	0	-1	0	-1	0	0	0	0	NA	-1	0	0	-1	-1	1	0	-1	0	1	-1	0	0	1
Chr01_2796434	1	25.725	0	1	0	0	0	0	0	0	-1	-1	1	0	1	1	0	NA	-1	0	0	1	0	-1	1	-1	0	-1	0	-1	0	0	0	0	NA	-1	0	0	-1	-1	1	0	-1	0	1	-1	0	0	1
Chr01_2860330	1	25.725	0	1	0	0	0	0	0	0	-1	-1	1	0	1	1	NA	-1	-1	0	0	1	0	-1	1	-1	0	-1	0	-1	1	0	0	0	NA	-1	0	0	-1	-1	1	0	-1	0	1	-1	0	0	1
Chr01_2821411	1	25.725	0	1	0	0	0	0	0	0	-1	-1	1	0	1	1	0	-1	-1	0	0	1	0	-1	1	-1	0	-1	0	-1	0	0	0	0	NA	-1	0	0	-1	-1	1	0	-1	0	1	-1	0	0	1
Chr01_2819438	1	25.725	0	1	0	0	0	0	0	0	-1	-1	1	0	1	1	0	-1	-1	0	0	1	0	-1	1	-1	0	-1	0	-1	0	0	0	0	NA	-1	0	0	-1	-1	1	0	-1	0	1	-1	0	0	1
Chr01_2837862	1	25.725	0	1	0	0	0	0	0	0	-1	-1	1	0	1	1	0	-1	-1	0	0	1	0	-1	1	-1	1	-1	0	-1	0	0	0	0	NA	-1	0	0	-1	-1	1	0	-1	0	1	-1	0	0	1
Chr01_2819563	1	25.725	0	1	0	0	0	0	0	0	-1	-1	1	1	1	1	0	-1	-1	0	0	1	0	-1	1	-1	0	-1	0	-1	0	0	0	0	NA	-1	0	0	-1	-1	1	0	-1	0	1	-1	0	0	1
Chr01_2775737	1	25.725	0	1	0	0	0	0	0	0	-1	-1	1	0	1	1	0	-1	-1	0	0	1	0	-1	1	-1	0	-1	0	-1	0	0	0	0	NA	-1	0	0	-1	-1	1	0	-1	0	1	-1	0	0	1
Chr01_2689025	1	25.725	0	1	0	0	0	0	0	0	-1	-1	1	0	1	1	0	-1	-1	0	0	1	0	-1	1	-1	0	-1	0	-1	0	0	0	0	-1	-1	0	0	-1	-1	1	0	-1	0	1	-1	0	0	1
Chr01_2775823	1	25.725	0	1	0	0	0	0	0	0	-1	-1	1	0	1	1	0	-1	-1	0	0	1	0	-1	1	-1	0	-1	0	-1	0	0	0	0	NA	-1	0	0	-1	-1	1	0	-1	0	1	-1	0	0	1
Chr01_2775644	1	25.725	0	-1	0	0	0	0	0	0	1	1	-1	0	-1	-1	0	1	1	0	0	-1	0	1	-1	1	0	1	0	1	0	0	0	0	NA	1	0	0	1	1	-1	0	1	0	-1	1	0	0	-1
Chr01_2712167	1	25.725	0	1	0	0	0	0	0	0	-1	-1	1	0	1	1	0	-1	-1	0	0	1	0	-1	1	-1	0	-1	0	-1	0	0	0	0	NA	-1	0	0	-1	-1	1	0	-1	0	1	-1	0	0	1
Chr01_2712094	1	25.725	0	1	0	0	0	0	0	0	-1	-1	1	0	1	1	0	-1	-1	0	0	1	0	-1	1	-1	0	-1	0	-1	0	0	0	0	NA	-1	0	0	-1	-1	1	0	-1	0	1	-1	0	0	1
Chr01_2837671	1	25.725	0	1	0	0	0	0	0	0	-1	-1	1	0	1	1	0	-1	-1	0	0	1	0	-1	1	-1	0	-1	0	-1	0	0	0	0	NA	-1	0	0	-1	-1	1	0	-1	0	1	-1	0	0	1
Chr01_2676148	1	25.725	0	-1	0	0	0	0	0	0	1	1	-1	0	-1	-1	0	1	1	0	0	-1	0	1	-1	1	0	1	0	1	0	0	0	0	NA	1	0	0	1	1	-1	0	1	0	-1	1	0	0	-1
Chr01_2775888	1	25.725	0	-1	0	0	0	0	0	0	1	1	-1	0	-1	-1	0	1	1	0	0	-1	0	1	-1	1	0	1	0	1	0	0	0	0	NA	1	0	0	1	1	-1	0	1	0	-1	1	0	0	-1
Chr01_13463861	1	25.987	0	-1	0	0	0	0	0	0	1	1	-1	0	-1	-1	0	1	1	0	0	-1	0	1	-1	1	0	1	0	1	0	0	0	0	NA	1	0	0	1	1	-1	0	0	0	-1	1	0	0	-1
Chr01_13463650	1	25.987	0	1	0	0	0	0	0	0	-1	-1	1	0	1	1	0	-1	-1	0	0	1	0	-1	1	-1	0	-1	0	-1	0	0	0	0	0	-1	0	0	-1	-1	1	0	0	0	1	-1	0	0	1
Chr01_13450040	1	25.987	0	1	0	0	0	0	0	0	-1	-1	1	0	1	1	0	-1	-1	0	0	1	0	-1	1	-1	0	-1	0	-1	0	0	0	0	NA	-1	0	0	-1	-1	1	0	0	0	1	-1	0	0	1
Chr01_13502526	1	25.987	0	1	0	0	0	0	0	0	-1	-1	1	0	1	1	0	-1	-1	0	0	1	0	-1	1	-1	0	-1	0	-1	0	0	0	0	NA	-1	0	0	-1	-1	1	0	0	0	1	-1	0	0	1
Chr01_13428485	1	25.987	0	1	0	0	0	0	0	0	-1	-1	1	0	1	1	0	-1	-1	0	0	1	0	-1	1	-1	0	-1	0	-1	0	0	0	0	NA	-1	0	0	-1	-1	1	0	0	0	1	-1	0	0	1
Chr01_13490980	1	25.987	0	-1	0	0	0	0	0	0	1	1	-1	0	-1	-1	0	1	1	0	0	-1	0	1	-1	1	0	1	0	1	0	0	0	0	1	1	0	0	1	1	-1	0	0	0	-1	1	0	0	-1
Chr01_13483617	1	25.987	0	-1	0	0	0	0	0	0	1	1	-1	0	-1	-1	0	1	1	0	0	-1	0	1	-1	1	0	1	0	1	0	0	0	0	NA	1	0	0	1	1	-1	0	0	0	-1	1	0	0	-1
Chr01_13428529	1	25.987	0	1	0	0	0	0	0	0	-1	-1	1	0	1	1	0	-1	-1	0	0	1	0	-1	1	-1	0	-1	0	-1	0	0	0	0	NA	-1	0	0	-1	-1	1	0	0	0	1	-1	0	0	1
Chr01_13450006	1	25.987	0	1	0	0	0	0	0	0	-1	-1	1	0	1	1	0	-1	-1	0	0	1	0	-1	1	-1	0	-1	0	-1	0	0	0	0	NA	-1	0	0	-1	-1	1	0	0	0	1	-1	0	0	1
Chr01_13463620	1	25.987	0	-1	0	0	0	0	0	0	1	1	-1	0	-1	-1	0	1	1	0	0	-1	0	1	-1	1	0	1	0	1	0	0	0	0	1	1	0	0	1	1	-1	0	0	0	-1	1	0	0	-1
Chr01_13463985	1	25.987	0	-1	0	0	0	0	0	NA	1	1	-1	0	-1	-1	0	1	1	-1	0	-1	0	1	-1	1	0	1	0	1	0	0	0	0	NA	1	0	0	1	1	-1	0	0	0	-1	1	0	0	-1
Chr01_13428201	1	25.987	0	1	0	0	0	0	0	0	-1	-1	1	0	1	1	0	-1	-1	0	0	1	0	-1	1	-1	0	-1	0	-1	0	0	0	0	NA	-1	0	0	-1	-1	1	0	0	0	1	-1	0	0	1
Chr01_13491073	1	25.987	0	-1	0	0	0	0	0	0	1	1	-1	0	-1	-1	0	1	1	0	0	-1	0	1	-1	1	0	1	0	1	0	0	0	0	NA	1	0	0	1	1	-1	0	0	0	-1	1	0	0	-1
Chr01_13428578	1	25.987	0	1	0	0	0	0	0	0	-1	-1	1	0	1	1	0	-1	-1	0	0	1	0	-1	1	-1	0	-1	0	-1	0	0	0	0	NA	-1	0	0	-1	-1	1	0	0	0	1	-1	0	0	1
Chr01_13502625	1	25.987	0	1	0	0	0	0	0	1	-1	-1	1	0	1	1	0	-1	-1	0	0	1	0	-1	1	-1	0	-1	0	-1	0	0	0	0	NA	-1	0	0	-1	-1	1	0	0	0	1	-1	0	0	1
Chr01_13428453	1	25.987	0	1	0	0	0	0	0	0	-1	-1	1	0	1	1	0	-1	-1	0	0	1	0	-1	1	-1	0	-1	0	-1	0	0	0	0	NA	-1	0	0	-1	-1	1	0	0	0	1	-1	0	0	1
Chr01_13495947	1	25.987	0	-1	0	0	0	0	0	0	1	1	-1	0	-1	-1	0	1	1	0	0	-1	0	1	-1	1	0	1	0	1	0	0	0	0	NA	1	0	0	1	1	-1	0	0	0	-1	1	0	0	-1
Chr01_13491362	1	25.987	0	-1	0	0	0	0	0	0	1	1	-1	0	-1	-1	0	1	1	0	0	-1	0	1	-1	1	0	1	0	1	0	0	0	0	NA	1	0	0	1	1	-1	0	0	0	-1	1	0	0	-1
Chr01_13463850	1	25.987	0	-1	0	0	0	0	0	0	1	1	-1	0	-1	-1	0	1	1	0	0	-1	0	1	-1	1	0	1	0	1	0	0	0	0	NA	1	0	0	1	1	-1	0	0	0	-1	1	0	0	-1
Chr01_13463638	1	25.987	0	-1	0	0	0	0	0	0	1	1	-1	0	-1	-1	0	1	1	0	0	-1	0	1	-1	1	0	1	0	1	0	0	0	0	1	1	0	0	1	1	-1	0	0	0	-1	1	0	0	-1
Chr01_13463875	1	25.987	0	1	0	0	0	0	0	0	-1	-1	1	0	1	1	0	-1	-1	0	0	1	0	-1	1	-1	0	-1	0	-1	0	0	0	0	NA	-1	0	0	-1	-1	1	0	0	0	1	-1	0	0	1
Chr01_13502275	1	25.987	0	1	0	0	0	0	0	0	-1	-1	1	0	1	1	0	-1	-1	0	0	1	0	-1	1	-1	0	-1	0	-1	0	0	0	0	NA	-1	0	0	-1	-1	1	0	0	0	1	-1	0	0	1
Chr01_13463929	1	25.987	0	-1	0	0	0	0	0	0	1	1	-1	0	-1	-1	0	1	1	0	0	-1	0	1	-1	1	0	1	0	1	0	0	0	0	NA	1	0	0	1	1	-1	0	0	0	-1	1	0	0	-1
Chr01_13483662	1	25.987	0	-1	0	0	0	0	0	0	1	1	-1	0	-1	-1	0	1	1	0	0	-1	0	1	-1	1	0	1	0	1	0	0	0	0	NA	1	0	0	1	1	-1	0	0	0	-1	1	0	0	-1
Chr01_13483601	1	25.987	0	-1	0	0	0	0	0	0	1	1	-1	0	-1	-1	0	1	1	0	0	-1	0	1	-1	1	0	1	0	1	0	0	0	0	NA	1	0	0	1	1	-1	0	0	0	-1	1	0	0	-1
Chr01_13502534	1	25.987	0	1	0	0	0	0	0	0	-1	-1	1	0	1	1	0	-1	-1	0	0	1	0	-1	1	-1	0	-1	0	-1	0	0	0	0	NA	-1	0	0	-1	-1	1	0	0	0	1	-1	0	0	1
Chr01_13483929	1	25.987	0	-1	0	0	0	0	0	0	1	1	-1	0	-1	-1	0	1	1	0	0	-1	0	1	-1	1	0	1	0	1	0	0	0	0	NA	1	0	0	1	1	-1	0	0	0	-1	1	0	0	-1
Chr01_13491333	1	25.987	0	-1	0	0	0	0	0	0	1	1	-1	0	-1	-1	0	1	1	0	0	-1	0	1	-1	1	0	1	0	1	0	0	0	0	NA	1	0	0	1	1	-1	0	0	0	-1	1	0	0	-1
Chr01_13483610	1	25.987	0	-1	0	0	0	0	0	0	1	1	-1	0	-1	-1	0	1	1	0	0	-1	0	1	-1	1	0	1	0	1	0	0	0	0	NA	1	0	0	1	1	-1	0	0	0	-1	1	0	0	-1
Chr01_13421642	1	25.987	0	1	0	0	0	0	0	0	-1	-1	1	0	1	1	0	-1	-1	0	0	1	0	-1	1	-1	0	-1	0	-1	0	0	0	0	NA	-1	0	0	-1	-1	1	0	0	0	1	-1	0	0	1
Chr01_13491268	1	25.987	0	-1	0	0	0	0	0	0	1	1	-1	0	-1	-1	0	1	1	0	0	-1	0	1	-1	1	0	1	0	1	0	0	0	0	1	1	0	0	1	1	-1	0	0	0	-1	1	0	0	-1
Chr01_13450252	1	25.987	0	1	0	0	0	0	0	0	-1	-1	1	0	1	1	0	-1	-1	0	0	1	0	-1	1	-1	0	-1	0	-1	0	0	0	0	NA	-1	0	0	-1	-1	1	0	0	0	1	-1	0	0	1
Chr01_13428184	1	25.987	0	1	0	0	0	0	0	1	-1	-1	1	0	1	1	0	-1	-1	0	0	1	0	-1	1	-1	1	-1	0	-1	0	0	1	0	NA	-1	0	0	-1	-1	1	0	1	0	1	-1	0	0	1
Chr01_13505006	1	25.987	1	1	1	1	1	1	1	1	NA	NA	1	1	1	1	1	NA	NA	1	1	1	1	NA	1	NA	1	NA	1	NA	1	1	1	1	NA	NA	1	1	NA	0	1	1	1	1	1	NA	1	1	1
Chr01_13502293	1	25.987	0	1	0	0	0	0	0	0	-1	-1	1	0	1	1	0	-1	-1	0	0	1	0	-1	1	-1	0	-1	0	-1	0	0	0	0	NA	-1	0	0	-1	-1	1	0	0	0	1	-1	0	0	1
Chr01_13495786	1	25.987	0	-1	0	0	0	0	0	1	1	1	-1	0	-1	-1	0	1	1	0	0	-1	1	1	-1	1	0	1	0	1	0	0	0	1	NA	1	1	0	1	1	-1	0	0	0	0	1	0	0	-1
Chr01_13450015	1	25.987	0	1	0	0	0	0	0	0	-1	-1	1	0	1	1	0	-1	-1	0	0	1	0	-1	1	-1	0	-1	0	-1	0	0	0	0	NA	-1	0	0	-1	-1	1	0	0	0	1	-1	0	0	1
Chr01_13428548	1	25.987	0	1	0	0	0	0	0	0	-1	-1	1	0	1	1	0	-1	-1	0	0	1	0	-1	1	-1	0	-1	0	-1	0	0	0	0	NA	-1	0	0	-1	-1	1	0	0	0	1	-1	0	0	1
Chr01_13428588	1	25.987	0	1	0	0	0	0	0	0	-1	-1	1	0	1	1	0	-1	-1	0	0	1	0	-1	1	-1	0	-1	0	-1	0	0	0	0	NA	-1	0	0	-1	-1	1	0	0	0	1	-1	0	0	1
Chr01_3011774	1	25.987	1	1	1	0	0	0	0	1	0	1	1	1	1	1	0	0	1	1	1	1	1	0	1	0	1	0	0	1	1	1	0	1	NA	0	0	1	0	0	1	0	1	1	1	0	1	1	1
Chr01_13445606	1	25.987	0	1	0	0	0	0	0	0	-1	-1	1	0	1	1	0	-1	-1	0	0	1	0	-1	1	-1	0	-1	0	-1	0	0	0	0	-1	-1	0	0	-1	-1	1	0	0	0	1	-1	0	0	1
Chr01_13421399	1	25.987	0	1	0	0	0	0	0	0	-1	-1	1	0	1	1	0	-1	-1	0	0	1	0	-1	1	-1	0	-1	0	-1	0	0	0	0	NA	-1	0	0	-1	-1	1	0	0	0	1	-1	0	0	1
Chr01_13463703	1	25.987	0	-1	0	0	0	0	0	0	1	1	-1	0	-1	-1	0	1	1	0	0	-1	0	1	-1	1	0	1	0	1	0	0	0	0	NA	1	0	0	1	1	-1	0	0	0	-1	1	0	0	-1
Chr01_13483650	1	26.248	0	-1	0	0	0	0	0	0	1	1	-1	0	-1	-1	0	1	1	0	0	-1	0	1	-1	1	0	1	0	1	0	0	0	0	NA	1	0	0	1	1	-1	0	0	0	-1	1	0	0	-1
Chr01_13243750	1	26.51	0	-1	0	0	0	0	0	0	1	1	-1	0	-1	-1	0	1	1	0	0	-1	0	1	-1	1	0	1	0	1	0	0	0	0	NA	1	0	0	1	1	-1	0	0	0	-1	1	0	0	-1
Chr01_13110712	1	26.51	0	-1	0	0	0	0	0	0	1	1	-1	0	-1	-1	0	1	1	0	0	-1	0	1	-1	1	0	1	0	1	0	0	0	0	NA	1	0	0	1	1	-1	0	0	0	-1	1	0	0	-1
Chr01_13140565	1	26.51	0	-1	0	0	0	0	0	0	1	1	-1	0	-1	-1	0	1	1	0	0	-1	0	1	-1	1	0	1	0	1	0	0	0	0	NA	1	0	0	1	1	-1	0	0	0	-1	1	0	0	-1
Chr01_13125195	1	26.51	0	1	0	0	0	0	0	0	-1	-1	1	0	1	1	0	-1	-1	0	0	1	0	-1	1	-1	0	-1	0	-1	0	0	0	0	-1	-1	0	0	-1	-1	1	0	0	0	1	-1	0	0	1
Chr01_13232260	1	26.51	0	1	0	0	0	0	0	0	-1	-1	1	0	1	1	NA	-1	-1	0	0	1	0	-1	1	-1	0	-1	0	-1	0	0	0	0	NA	-1	0	0	-1	-1	1	0	NA	0	1	-1	0	0	1
Chr01_13484016	1	26.51	0	-1	0	0	0	0	0	0	1	1	-1	0	-1	-1	0	1	1	0	0	-1	0	1	-1	1	0	1	0	1	0	0	0	0	NA	1	0	0	1	1	-1	0	0	0	-1	1	0	0	-1
Chr01_13502401	1	26.51	0	1	0	0	0	0	0	0	-1	-1	1	0	1	1	0	-1	-1	0	0	1	0	-1	1	-1	0	-1	0	-1	0	0	0	0	NA	-1	0	0	-1	-1	1	0	0	0	1	-1	0	0	1
Chr01_13314729	1	27.035	0	-1	0	0	0	0	0	0	1	1	-1	0	-1	-1	0	1	1	0	0	-1	0	1	-1	1	0	1	0	1	0	0	0	0	NA	1	0	0	1	1	-1	0	0	0	-1	1	0	0	-1
Chr01_13397901	1	27.035	0	1	0	0	0	0	0	0	-1	-1	1	0	1	1	0	-1	-1	0	0	1	0	-1	1	-1	0	-1	0	-1	0	0	0	0	NA	-1	0	0	-1	-1	1	0	0	0	1	-1	0	0	1
Chr01_13125260	1	27.035	0	1	0	0	0	0	0	0	-1	-1	1	0	1	1	0	-1	-1	0	0	1	0	-1	1	-1	0	-1	0	-1	0	0	0	0	NA	-1	0	0	-1	-1	1	0	0	0	1	-1	0	0	1
Chr01_13273271	1	27.035	0	-1	0	0	0	0	0	-1	1	1	-1	0	-1	-1	0	1	1	0	-1	-1	0	1	-1	1	0	1	0	1	0	0	0	0	NA	1	0	0	1	1	-1	0	0	0	-1	1	0	0	-1
Chr01_13314620	1	27.035	0	1	0	0	0	0	0	0	-1	-1	1	0	1	1	0	-1	-1	0	0	1	0	-1	1	-1	0	-1	0	-1	0	0	0	0	NA	-1	0	0	-1	-1	1	0	0	0	1	-1	0	0	1
Chr01_13314536	1	27.035	0	1	0	0	0	0	0	0	-1	-1	1	0	1	1	0	-1	-1	0	0	1	0	-1	1	-1	0	-1	0	-1	0	0	0	0	NA	-1	0	0	-1	-1	1	0	0	0	1	-1	0	0	1
Chr01_13314616	1	27.035	0	-1	0	0	0	0	0	0	1	1	-1	0	-1	-1	0	1	1	0	0	-1	0	1	-1	1	0	1	0	1	0	0	0	0	NA	1	0	0	1	1	-1	0	0	0	-1	1	0	0	-1
Chr01_13445844	1	27.035	0	1	0	0	0	0	0	0	-1	-1	1	0	1	1	0	-1	-1	0	0	1	0	-1	1	-1	0	-1	0	-1	0	0	0	0	NA	-1	0	0	-1	-1	1	0	0	0	1	-1	0	0	1
Chr01_13397841	1	27.035	0	1	0	0	0	0	0	0	-1	-1	1	0	1	1	0	-1	-1	0	0	1	0	-1	1	-1	0	-1	0	-1	0	0	0	0	-1	-1	0	0	-1	-1	1	0	0	0	1	-1	0	0	1
Chr01_13314974	1	27.035	0	-1	0	0	0	0	0	0	1	1	-1	0	-1	-1	0	1	1	0	0	-1	0	1	-1	1	0	1	0	1	0	0	0	0	NA	1	0	0	1	1	-1	0	0	0	-1	1	0	0	-1
Chr01_25130887	1	27.035	0	1	0	0	0	0	0	1	0	0	1	0	1	1	0	0	0	0	0	1	0	0	1	0	0	0	0	0	0	0	0	0	NA	0	0	0	0	0	1	0	0	0	1	0	0	0	1
Chr01_13314871	1	27.035	0	-1	0	0	0	0	0	0	1	1	-1	0	-1	-1	0	1	1	0	0	-1	0	1	-1	1	0	1	0	1	0	0	0	0	NA	1	0	0	1	1	-1	0	0	0	-1	1	0	0	-1
Chr01_13398185	1	27.035	0	1	0	0	0	0	0	0	-1	-1	1	0	1	1	0	-1	-1	0	0	1	0	-1	1	-1	0	-1	0	-1	0	0	0	0	NA	-1	0	0	-1	-1	1	0	0	0	1	-1	0	0	1
Chr01_13502472	1	27.035	0	1	0	0	0	0	0	0	-1	-1	1	0	1	1	0	-1	-1	0	0	1	0	-1	1	-1	0	-1	0	-1	0	0	0	0	NA	-1	0	0	-1	-1	1	0	0	0	1	-1	0	0	1
Chr01_13080209	1	27.035	0	-1	0	0	0	0	0	0	1	1	-1	0	-1	-1	0	1	1	0	0	-1	0	1	-1	1	0	1	0	1	0	0	0	0	NA	1	0	0	1	1	-1	0	0	0	-1	1	0	0	-1
Chr01_13502466	1	27.035	0	1	0	0	0	0	0	0	-1	-1	1	0	1	1	0	-1	-1	0	0	1	0	-1	1	-1	0	-1	0	-1	0	0	0	0	NA	-1	0	0	-1	-1	1	0	0	0	1	-1	0	0	1
Chr01_13398012	1	27.035	0	1	0	0	0	0	0	0	-1	-1	1	0	1	1	0	-1	-1	0	0	1	0	-1	1	-1	0	-1	0	-1	0	0	0	0	NA	-1	0	0	-1	-1	1	0	0	0	1	-1	0	0	1
Chr01_13398147	1	27.035	0	1	0	0	0	0	0	0	-1	-1	1	0	1	1	0	-1	-1	0	0	1	0	-1	1	-1	0	-1	0	-1	0	0	0	0	NA	-1	0	0	-1	-1	1	0	0	0	1	-1	0	0	1
Chr01_13398084	1	27.035	0	1	0	0	0	0	0	0	-1	-1	1	0	1	1	0	-1	-1	0	0	1	0	-1	1	-1	0	-1	0	-1	0	0	0	0	-1	-1	0	0	-1	-1	1	0	0	0	1	-1	0	0	1
Chr01_13397949	1	27.035	0	1	0	0	0	0	0	0	-1	-1	1	0	1	1	0	-1	-1	0	0	1	0	-1	1	-1	0	-1	0	-1	0	0	0	0	NA	-1	0	0	-1	-1	1	0	0	0	1	-1	0	0	1
Chr01_13314787	1	27.035	0	-1	0	0	0	0	0	0	1	1	-1	0	-1	-1	0	1	1	0	0	-1	0	1	-1	1	0	1	0	1	0	0	0	0	NA	1	0	0	1	1	-1	0	0	0	-1	1	0	0	-1
Chr01_13398110	1	27.035	0	1	0	0	0	0	0	0	-1	-1	1	0	1	1	0	-1	-1	0	0	1	0	-1	1	-1	0	-1	0	-1	0	0	0	0	-1	-1	0	0	-1	-1	1	0	0	0	1	-1	0	0	1
Chr01_13306027	1	27.297	0	-1	0	0	0	0	0	0	1	1	-1	0	-1	-1	0	1	1	0	0	-1	0	1	-1	1	0	1	0	1	0	0	0	0	NA	1	0	0	1	1	-1	0	0	0	-1	1	0	0	-1
Chr01_13306207	1	27.297	0	-1	0	0	0	0	0	0	1	1	-1	0	-1	-1	0	1	1	0	0	-1	0	1	-1	1	0	1	0	1	0	0	0	0	NA	1	0	0	1	1	-1	0	0	0	-1	1	0	0	-1
Chr01_13350976	1	27.297	0	1	0	0	0	0	0	0	-1	-1	1	0	1	1	0	-1	-1	0	0	1	0	-1	1	-1	0	-1	0	-1	0	0	0	0	NA	-1	0	0	-1	-1	1	0	0	0	1	-1	0	0	1
Chr01_13285728	1	27.297	0	-1	0	0	0	0	0	0	1	1	-1	0	-1	-1	0	1	1	0	0	-1	0	1	-1	1	0	1	0	1	0	0	0	0	NA	1	0	0	1	1	-1	0	0	0	-1	1	0	0	-1
Chr01_13305891	1	27.297	0	-1	0	0	0	0	0	0	1	1	-1	0	-1	-1	0	1	1	0	0	-1	0	1	-1	1	0	1	0	1	0	0	0	0	NA	1	0	0	1	1	-1	0	0	0	-1	1	0	0	-1
Chr01_13306063	1	27.297	0	1	0	0	0	0	0	0	-1	-1	1	0	1	1	0	-1	-1	0	0	1	0	-1	1	-1	0	-1	0	-1	0	0	0	0	NA	-1	0	0	-1	-1	1	0	0	0	1	-1	0	0	1
Chr01_12935558	1	27.297	0	-1	0	0	0	0	0	0	1	1	-1	0	-1	-1	0	1	1	0	0	-1	0	1	-1	1	0	1	0	1	0	0	0	0	NA	1	0	0	1	1	-1	0	0	0	-1	1	0	1	-1
Chr01_13306016	1	27.297	0	-1	0	0	0	0	0	0	1	1	-1	0	-1	-1	0	1	1	0	0	-1	0	1	-1	1	0	1	0	1	0	0	0	0	NA	1	0	0	1	1	-1	0	0	0	-1	1	0	0	-1
Chr01_13306168	1	27.297	0	-1	0	0	0	0	0	0	1	1	-1	0	-1	-1	0	1	1	0	0	-1	0	1	-1	1	0	1	0	1	0	0	0	0	NA	1	0	0	1	1	-1	0	0	0	-1	1	0	0	-1
Chr01_13305984	1	27.297	0	-1	0	0	0	0	0	0	1	1	-1	0	-1	-1	0	1	1	0	0	-1	0	1	-1	1	0	1	0	1	0	0	0	0	NA	1	0	0	1	1	-1	0	0	0	-1	1	0	0	-1
Chr01_13305913	1	27.297	0	1	0	0	0	0	0	0	-1	-1	1	0	1	1	0	-1	-1	0	0	1	0	-1	1	-1	0	-1	0	-1	0	0	0	0	NA	-1	0	0	-1	-1	1	0	0	0	1	-1	0	0	1
Chr01_13306075	1	27.297	0	1	0	0	0	0	0	0	-1	-1	1	0	1	1	0	-1	-1	0	0	1	0	-1	1	-1	0	-1	0	-1	0	0	0	0	NA	-1	0	0	-1	-1	1	0	0	0	1	-1	0	0	1
Chr01_12950587	1	27.822	0	1	0	0	0	0	0	0	-1	-1	1	0	1	1	0	-1	-1	0	0	1	0	-1	1	-1	0	-1	0	-1	0	0	0	0	NA	-1	0	0	-1	-1	1	0	0	0	1	-1	0	-1	1
Chr01_13232346	1	27.822	0	1	0	0	0	0	0	0	-1	-1	1	0	1	1	0	-1	-1	0	0	1	0	-1	1	-1	0	-1	0	-1	0	0	0	0	NA	-1	0	0	-1	-1	1	0	0	0	1	-1	0	0	1
Chr01_13285455	1	27.822	0	-1	0	0	0	0	0	0	1	1	-1	0	-1	-1	0	1	1	0	0	-1	0	1	-1	1	0	1	0	1	0	0	0	0	NA	1	0	0	1	1	-1	0	0	0	-1	1	0	0	-1
Chr01_13273196	1	27.822	0	1	0	0	0	0	0	0	-1	-1	1	0	1	1	0	-1	-1	0	0	1	0	-1	1	-1	0	-1	0	-1	0	0	0	0	NA	-1	0	0	-1	-1	1	0	0	0	1	-1	0	0	1
Chr01_13285296	1	27.822	0	-1	0	0	0	0	0	0	1	1	-1	0	-1	-1	0	1	1	0	0	-1	0	1	-1	1	0	1	0	1	0	0	0	0	NA	1	0	0	1	1	-1	0	0	0	-1	1	0	0	-1
Chr01_13212336	1	27.822	0	-1	0	0	0	0	0	0	1	1	-1	0	-1	-1	0	1	1	0	0	-1	0	1	-1	1	0	1	0	1	0	0	0	0	NA	1	0	0	1	1	-1	0	0	0	-1	1	0	0	-1
Chr01_13106062	1	27.822	0	1	0	0	0	0	0	0	-1	-1	1	0	1	1	0	-1	-1	0	0	1	0	-1	1	-1	0	-1	0	-1	0	0	0	0	NA	-1	0	0	-1	-1	1	0	0	0	1	-1	0	0	1
Chr01_13273059	1	27.822	0	1	0	0	0	0	0	0	-1	-1	1	0	1	1	0	-1	-1	0	0	1	0	-1	1	-1	0	-1	0	-1	0	0	0	0	NA	-1	0	0	-1	-1	1	0	0	0	1	-1	0	0	1
Chr01_13230912	1	27.822	0	1	0	0	0	0	0	0	-1	-1	1	0	1	1	0	-1	-1	0	0	1	0	-1	1	-1	0	-1	0	-1	0	0	0	0	NA	-1	0	0	-1	-1	1	0	0	0	1	-1	0	0	1
Chr01_13074177	1	27.822	0	-1	-1	0	0	0	0	0	1	1	-1	0	-1	-1	0	1	1	0	0	-1	0	1	-1	1	0	1	0	1	0	0	0	0	NA	1	0	0	1	1	-1	0	0	0	-1	1	0	0	-1
Chr01_13140741	1	27.822	0	-1	0	0	0	0	0	0	1	1	-1	0	-1	-1	0	1	1	0	0	-1	0	1	-1	1	0	1	0	1	0	0	0	0	NA	1	0	0	1	1	-1	0	0	0	-1	1	0	0	-1
Chr01_13232144	1	27.822	0	1	0	0	0	0	0	0	-1	-1	1	0	1	1	0	-1	-1	0	0	1	-1	-1	1	-1	0	-1	0	-1	0	0	0	0	NA	-1	0	0	-1	-1	NA	0	NA	0	1	-1	0	1	1
Chr01_13230624	1	27.822	0	1	0	0	0	0	0	0	-1	-1	1	0	1	1	0	-1	-1	0	0	1	0	-1	1	-1	0	-1	0	-1	0	0	0	0	NA	-1	0	0	-1	-1	1	0	0	0	1	-1	0	0	1
Chr01_13212306	1	27.822	0	-1	0	0	0	0	0	0	1	1	-1	0	-1	-1	0	1	1	0	0	-1	0	1	-1	1	0	1	0	1	0	0	0	0	NA	1	0	0	1	1	-1	0	0	0	-1	1	0	0	-1
Chr01_13232293	1	27.822	0	1	0	0	0	0	0	0	-1	-1	1	0	1	1	NA	-1	-1	0	0	1	0	-1	1	-1	NA	-1	0	-1	0	0	0	0	NA	-1	0	0	-1	-1	1	0	0	0	1	-1	0	0	1
Chr01_13232124	1	27.822	0	1	0	0	0	0	0	1	-1	-1	1	0	1	1	0	-1	-1	0	0	0	-1	-1	1	-1	0	-1	0	-1	0	0	0	0	NA	-1	0	0	-1	-1	NA	0	NA	0	1	-1	0	0	1
Chr01_13243439	1	27.822	0	-1	0	0	0	0	0	0	1	1	-1	0	-1	-1	0	1	1	0	0	-1	0	1	-1	1	0	1	0	1	0	0	0	0	1	1	0	0	1	1	-1	0	0	0	-1	1	0	0	-1
Chr01_13230547	1	27.822	0	1	0	0	0	0	0	0	-1	-1	1	0	1	1	0	-1	-1	0	0	1	0	-1	1	-1	0	-1	0	-1	0	0	0	0	-1	-1	0	0	-1	-1	1	0	0	0	1	-1	0	0	1
Chr01_13245172	1	27.822	0	1	0	0	0	0	0	0	-1	-1	1	0	1	1	0	-1	-1	0	0	1	0	-1	1	-1	0	-1	0	-1	0	0	0	0	NA	-1	0	0	-1	-1	1	0	0	0	1	-1	0	0	1
Chr01_13230667	1	27.822	0	1	0	0	0	0	0	0	-1	-1	1	0	1	1	0	-1	-1	0	0	1	0	-1	1	-1	0	-1	0	-1	0	0	0	0	-1	-1	0	0	-1	-1	1	0	0	0	1	-1	0	0	1
Chr01_13212293	1	27.822	0	-1	0	0	0	0	0	0	1	1	-1	0	-1	-1	0	1	1	0	0	-1	0	1	-1	1	0	1	0	1	0	0	0	0	NA	1	0	0	1	1	-1	0	0	0	-1	1	0	0	-1
Chr01_13090488	1	27.822	0	-1	0	0	0	0	0	0	1	1	-1	0	-1	-1	0	1	1	0	0	-1	0	1	-1	1	0	1	0	1	0	0	0	0	NA	1	0	0	1	1	-1	0	0	0	-1	1	0	0	-1
Chr01_13262023	1	27.822	0	1	0	0	0	0	0	0	-1	-1	1	0	1	1	0	-1	-1	0	0	1	0	-1	1	-1	0	-1	0	-1	0	0	0	0	NA	-1	0	0	-1	-1	1	0	0	0	1	-1	0	0	1
Chr01_13445854	1	27.822	0	1	0	0	0	0	0	0	-1	-1	1	0	1	1	0	-1	-1	0	0	1	0	-1	1	-1	0	-1	0	-1	0	0	0	0	NA	-1	0	0	-1	-1	1	0	0	0	1	-1	0	0	1
Chr01_13090464	1	27.822	0	-1	0	0	0	0	0	0	1	1	-1	0	-1	-1	0	1	1	0	0	-1	0	1	-1	1	0	1	0	1	0	0	0	0	NA	1	0	0	1	1	-1	0	0	0	-1	1	0	0	-1
Chr01_13230500	1	27.822	0	1	0	0	0	0	0	0	-1	-1	1	0	1	1	0	-1	-1	0	0	1	0	-1	1	-1	0	-1	0	-1	0	0	0	0	-1	-1	0	0	-1	-1	1	0	0	0	1	-1	0	0	1
Chr01_13232408	1	27.822	0	1	0	0	0	0	0	0	-1	-1	1	0	1	1	0	-1	-1	0	0	1	0	-1	1	-1	0	-1	0	-1	0	0	0	0	NA	-1	0	0	-1	-1	1	0	0	0	1	-1	0	0	1
Chr01_13285489	1	27.822	0	-1	0	0	0	0	0	0	1	1	-1	0	-1	-1	0	1	1	0	0	-1	0	1	-1	1	0	1	0	1	0	0	0	0	NA	1	0	0	1	1	-1	0	0	0	-1	1	0	0	-1
Chr01_13243813	1	27.822	0	1	0	0	0	0	0	0	-1	-1	1	0	1	1	0	-1	-1	0	0	1	0	-1	1	-1	0	-1	0	-1	0	0	0	0	NA	-1	0	0	-1	-1	1	0	0	0	1	-1	0	0	1
Chr01_13285305	1	27.822	0	-1	0	0	0	0	0	0	1	1	-1	0	-1	-1	0	1	1	0	0	-1	0	1	-1	1	0	1	0	1	0	0	0	0	NA	1	0	0	1	1	-1	0	0	0	-1	1	0	0	-1
Chr01_13290613	1	27.822	0	1	0	0	0	0	0	0	-1	-1	1	0	1	1	0	-1	-1	0	0	1	0	-1	1	-1	0	-1	0	-1	0	0	0	0	NA	-1	0	0	-1	-1	1	0	0	0	1	-1	0	0	1
Chr01_13090583	1	27.822	0	1	0	0	0	0	0	0	-1	-1	1	0	1	1	0	-1	-1	0	0	1	0	-1	NA	-1	0	-1	0	-1	0	0	0	0	NA	-1	0	0	-1	-1	1	0	0	0	1	-1	0	0	1
Chr01_13243769	1	27.822	0	1	0	0	0	0	0	0	-1	-1	1	0	1	1	0	-1	-1	0	0	1	0	-1	1	-1	0	-1	0	-1	0	0	0	0	NA	-1	0	0	-1	-1	1	0	0	0	1	-1	0	0	1
Chr01_13232247	1	27.822	0	1	0	0	0	0	0	0	-1	-1	1	0	1	1	0	-1	-1	0	0	1	0	-1	1	-1	0	-1	0	-1	0	0	0	0	NA	-1	0	0	-1	-1	1	0	0	0	1	-1	0	0	1
Chr01_13285569	1	27.822	0	-1	0	0	0	0	0	0	1	1	-1	0	-1	-1	0	1	1	0	0	-1	0	1	-1	1	0	1	0	1	0	0	0	0	NA	1	0	0	1	1	-1	0	0	0	-1	1	0	0	-1
Chr01_13245352	1	27.822	0	1	0	0	0	0	0	0	-1	-1	1	0	1	1	0	-1	-1	0	0	1	0	-1	1	-1	0	-1	0	-1	0	0	0	0	NA	-1	0	0	-1	-1	1	0	0	0	1	-1	0	0	1
Chr01_13495805	1	27.822	0	-1	0	0	0	0	0	0	1	1	-1	0	-1	-1	0	1	1	0	1	-1	1	1	-1	1	0	1	0	1	0	0	0	1	NA	1	1	0	1	1	-1	1	0	0	-1	1	0	0	-1
Chr01_13212412	1	27.822	0	-1	0	NA	0	0	0	0	1	1	-1	0	-1	-1	0	1	1	0	0	-1	0	1	-1	1	0	1	0	1	0	0	0	0	NA	1	0	0	1	1	0	0	0	0	-1	1	0	0	-1
Chr01_13125262	1	27.822	0	-1	0	0	0	0	0	0	1	1	-1	0	-1	-1	0	1	1	0	0	-1	0	1	-1	1	0	1	0	1	0	0	0	0	NA	1	0	0	1	1	-1	0	0	0	-1	1	0	0	-1
Chr01_13110708	1	27.822	0	1	0	0	0	0	0	0	-1	-1	1	0	1	1	0	-1	-1	0	0	1	0	-1	1	-1	0	-1	0	-1	0	0	0	0	NA	-1	0	0	-1	-1	1	0	0	0	1	-1	0	0	1
Chr01_13272955	1	27.822	0	1	0	0	0	0	0	0	-1	-1	1	0	1	1	0	-1	-1	0	0	1	0	-1	1	-1	0	-1	0	-1	0	0	0	0	NA	-1	0	0	-1	-1	1	0	0	0	1	-1	0	0	1
Chr01_13245492	1	27.822	0	1	0	0	0	0	0	0	-1	-1	1	0	1	1	0	-1	-1	0	0	1	0	-1	1	-1	0	-1	0	-1	0	0	0	0	NA	-1	0	0	-1	-1	1	0	0	0	1	-1	0	0	1
Chr01_13261885	1	27.822	0	1	0	0	0	0	0	0	-1	-1	1	0	1	1	0	-1	-1	0	0	1	0	-1	1	-1	0	-1	0	-1	0	0	0	0	-1	-1	0	0	-1	-1	1	0	0	0	1	-1	0	0	1
Chr01_13245311	1	27.822	0	1	0	0	0	0	0	0	-1	-1	1	0	1	1	0	-1	-1	0	0	1	0	-1	1	-1	0	-1	0	-1	0	0	0	0	NA	-1	0	0	-1	-1	1	0	0	0	1	-1	0	0	1
Chr01_13290280	1	27.822	0	1	0	0	0	0	0	0	-1	-1	1	0	1	1	0	-1	-1	0	0	1	0	-1	1	-1	0	-1	0	-1	0	0	0	0	NA	-1	0	0	-1	-1	1	0	0	0	1	-1	0	0	1
Chr01_13125239	1	27.822	0	1	0	0	0	0	0	0	-1	-1	1	0	1	1	0	-1	-1	0	0	1	0	-1	1	-1	0	-1	0	-1	0	0	0	0	NA	-1	0	0	-1	-1	1	0	0	0	1	-1	0	0	1
Chr01_13243461	1	27.822	0	1	0	0	0	0	0	0	-1	-1	1	0	1	1	0	-1	-1	0	0	1	0	-1	1	-1	0	-1	0	-1	0	0	0	0	-1	-1	0	0	-1	-1	1	0	0	0	1	-1	0	0	1
Chr01_13305768	1	28.084	0	-1	0	0	0	0	0	0	1	1	-1	0	-1	-1	0	1	1	0	0	-1	0	1	-1	1	0	1	0	1	0	0	0	0	NA	1	0	0	1	1	-1	0	0	0	-1	1	0	0	-1
Chr01_13243661	1	28.346	0	1	0	0	0	0	0	0	-1	-1	1	0	1	1	0	-1	-1	0	0	1	0	-1	1	-1	0	-1	0	-1	0	0	0	0	NA	-1	0	0	-1	-1	1	0	0	0	1	-1	0	0	1
Chr01_13273162	1	28.346	0	1	0	0	0	0	0	0	-1	-1	1	0	1	1	0	-1	-1	0	0	1	0	-1	1	-1	0	-1	0	-1	0	0	0	0	NA	-1	0	0	-1	-1	1	0	0	0	1	-1	0	0	1
Chr01_13131756	1	28.87	0	-1	0	0	0	0	0	0	1	1	0	0	-1	-1	0	1	1	0	0	-1	0	1	-1	1	0	1	0	1	0	0	0	0	NA	1	0	0	1	1	-1	0	0	0	-1	1	0	0	-1
Chr01_13125495	1	28.87	0	-1	0	0	0	0	0	0	1	1	-1	0	-1	-1	0	1	1	0	0	-1	0	1	-1	1	0	1	0	1	0	0	0	0	NA	1	0	0	1	1	-1	0	0	0	-1	1	0	0	-1
Chr01_13285681	1	28.87	0	-1	0	0	0	0	0	0	1	1	NA	0	-1	-1	0	1	1	0	0	-1	0	1	-1	1	0	1	0	1	0	0	0	0	NA	1	0	0	1	1	-1	0	0	0	-1	1	0	0	-1
Chr01_13243736	1	28.87	0	-1	0	0	0	0	0	0	1	1	-1	0	-1	-1	0	1	1	0	0	-1	0	1	-1	1	0	1	0	1	0	0	0	0	NA	1	0	0	1	1	-1	0	0	0	-1	1	0	0	-1
Chr01_13067176	1	28.87	0	1	0	0	0	0	0	0	-1	-1	1	0	1	1	0	-1	-1	0	0	1	0	-1	1	-1	0	-1	0	-1	0	0	0	0	NA	-1	0	0	-1	-1	1	0	0	0	1	-1	0	0	1
Chr01_13080477	1	28.87	0	-1	0	0	0	0	0	-1	1	1	-1	0	-1	-1	1	1	1	0	0	-1	0	1	-1	1	0	1	0	1	1	0	0	0	NA	1	0	0	1	1	-1	0	0	0	-1	1	0	0	-1
Chr01_13221876	1	28.87	0	-1	0	0	0	0	0	0	1	1	-1	0	-1	-1	0	1	1	0	0	-1	0	1	-1	1	0	1	0	1	0	0	0	0	NA	1	0	0	1	1	-1	0	0	0	-1	1	0	0	-1
Chr01_13111075	1	28.87	0	-1	0	0	0	0	0	0	1	1	-1	0	-1	-1	0	1	1	0	0	-1	NA	1	-1	1	0	1	0	1	0	0	0	0	NA	1	0	0	1	1	-1	0	NA	0	-1	1	0	0	-1
Chr01_13131803	1	28.87	0	-1	0	0	0	0	0	0	1	1	-1	0	-1	-1	0	1	1	0	0	-1	0	1	-1	1	0	1	0	1	0	0	0	0	NA	1	0	0	1	1	-1	0	0	0	-1	1	0	0	-1
Chr01_13131897	1	28.87	0	-1	0	0	0	0	0	0	1	1	-1	0	-1	-1	0	1	1	0	0	-1	0	1	-1	1	0	1	0	1	0	0	0	0	NA	1	0	0	1	1	-1	0	0	0	-1	1	0	0	-1
Chr01_13066855	1	28.87	0	1	0	0	0	0	0	0	-1	-1	1	0	1	1	0	-1	-1	0	0	1	0	-1	1	-1	0	-1	0	-1	0	0	0	0	NA	-1	0	0	-1	-1	1	0	0	0	1	-1	0	0	1
Chr01_13066955	1	28.87	0	1	0	0	0	0	0	0	-1	-1	1	0	1	1	0	-1	-1	0	0	1	0	-1	1	-1	0	-1	0	-1	0	0	0	0	NA	-1	0	0	-1	-1	1	0	0	0	1	-1	0	0	1
Chr01_13106129	1	28.87	0	-1	0	0	0	0	0	0	1	1	-1	0	-1	-1	0	1	1	0	0	-1	0	1	-1	1	0	1	0	1	0	0	0	0	NA	1	0	0	1	1	-1	-1	0	0	-1	1	0	0	-1
Chr01_13131703	1	28.87	0	-1	0	0	0	0	0	0	1	1	-1	0	-1	-1	0	1	1	0	0	-1	0	1	-1	1	0	1	0	1	0	0	0	0	NA	1	0	0	1	1	-1	0	0	0	-1	1	0	0	-1
Chr01_13110853	1	28.87	0	-1	0	0	0	0	0	0	1	1	-1	0	-1	-1	0	1	1	0	0	-1	0	1	-1	1	0	1	0	1	0	0	0	0	NA	1	0	0	1	1	-1	0	0	0	-1	1	0	0	-1
Chr01_13200892	1	28.87	0	1	0	0	0	0	0	0	-1	-1	1	0	1	1	0	-1	-1	0	0	1	0	-1	1	-1	0	-1	0	-1	0	0	0	0	NA	-1	0	0	-1	-1	1	0	0	0	1	-1	0	0	1
Chr01_13080244	1	28.87	0	-1	0	0	0	0	0	0	1	1	-1	0	-1	-1	0	1	1	0	0	-1	0	1	-1	1	0	1	0	1	0	0	0	0	NA	1	0	0	1	1	-1	0	0	0	-1	1	0	0	-1
Chr01_13074226	1	28.87	0	-1	0	0	0	0	0	0	1	1	-1	0	-1	-1	0	1	1	0	0	-1	0	1	-1	1	0	1	0	1	0	0	0	0	NA	1	0	0	1	1	-1	0	0	0	-1	1	0	0	-1
Chr01_13073948	1	28.87	0	-1	0	0	0	0	0	0	1	1	-1	0	-1	-1	0	1	1	0	0	-1	0	1	-1	1	0	1	0	1	0	0	0	0	1	1	0	0	1	1	-1	0	0	0	-1	1	0	0	-1
Chr01_13110673	1	28.87	0	1	0	0	0	0	0	0	-1	-1	1	0	1	1	0	-1	-1	0	0	1	0	-1	1	-1	0	-1	0	-1	0	0	0	0	NA	-1	0	0	-1	-1	1	0	0	0	1	-1	0	0	1
Chr01_13080470	1	28.87	0	1	0	0	0	0	0	0	-1	-1	1	0	1	1	-1	-1	-1	0	0	1	0	-1	1	-1	0	-1	0	-1	-1	0	0	0	NA	-1	0	0	-1	-1	1	0	0	0	1	-1	0	0	1
Chr01_13080333	1	28.87	0	-1	0	0	0	0	0	0	1	1	-1	0	-1	-1	0	1	1	0	0	-1	0	1	-1	1	0	1	0	1	0	0	0	0	1	1	0	0	1	1	-1	0	0	0	-1	1	0	0	-1
Chr01_13073807	1	28.87	0	-1	0	0	0	0	0	0	1	1	-1	0	-1	-1	0	1	1	0	0	-1	0	1	-1	1	0	1	0	1	0	0	0	0	1	1	0	0	1	1	-1	0	0	0	-1	1	0	0	-1
Chr01_13099199	1	28.87	1	1	1	0	0	0	0	1	0	1	1	1	1	1	0	0	1	1	1	1	1	0	1	0	1	0	0	1	1	1	0	1	NA	0	0	1	0	0	1	0	1	1	1	0	1	1	1
Chr01_13200843	1	28.87	0	1	0	0	0	0	0	0	-1	-1	1	0	1	1	0	-1	-1	0	0	1	0	-1	1	-1	0	-1	0	-1	0	0	0	0	NA	-1	0	0	-1	-1	1	0	0	0	1	-1	0	0	1
Chr01_13200853	1	28.87	0	1	0	0	0	0	0	0	-1	-1	1	0	1	1	0	-1	-1	0	0	1	0	-1	1	-1	0	-1	0	-1	0	0	0	0	NA	-1	0	0	-1	-1	1	0	0	0	1	-1	0	0	1
Chr01_13066844	1	28.87	0	1	0	0	0	0	0	0	-1	-1	1	0	1	1	0	-1	-1	0	0	1	0	-1	1	-1	0	-1	0	-1	0	0	0	0	NA	-1	0	0	-1	-1	1	0	0	0	1	-1	0	0	1
Chr01_13066898	1	28.87	0	1	0	0	0	0	0	0	-1	-1	1	0	1	1	0	-1	-1	0	0	1	0	-1	1	-1	0	-1	0	-1	0	1	0	0	NA	-1	0	0	-1	-1	1	0	0	0	1	-1	0	0	1
Chr01_13066826	1	28.87	0	-1	0	0	0	0	0	0	1	1	-1	0	-1	-1	0	1	1	0	0	-1	0	1	-1	1	0	1	0	1	0	0	0	0	NA	1	0	0	1	1	-1	0	0	0	-1	1	0	0	-1
Chr01_13200639	1	28.87	0	1	0	0	0	0	0	0	-1	-1	1	0	1	1	0	-1	-1	0	0	1	0	-1	1	-1	0	-1	0	-1	0	0	0	0	NA	-1	0	0	-1	-1	1	0	0	0	1	-1	0	0	1
Chr01_13140505	1	28.87	0	-1	0	0	0	0	0	0	1	1	-1	0	-1	-1	0	1	1	0	0	-1	0	1	-1	1	0	1	0	1	0	0	0	0	NA	1	0	0	1	1	-1	0	0	0	-1	1	0	0	-1
Chr01_13160257	1	28.87	0	1	0	0	0	0	0	0	-1	-1	1	0	1	1	0	-1	-1	0	0	1	0	-1	1	-1	0	-1	0	-1	0	0	0	0	NA	-1	0	0	-1	-1	1	0	0	0	1	-1	0	0	1
Chr01_13074218	1	28.87	0	-1	0	0	0	0	0	0	1	1	-1	0	-1	-1	0	1	1	0	0	-1	0	1	-1	1	0	1	0	1	0	0	0	0	NA	1	0	0	1	1	-1	0	0	0	-1	1	0	0	-1
Chr01_13080314	1	28.87	0	-1	0	0	0	0	0	0	1	1	-1	0	-1	-1	0	1	1	0	0	-1	0	1	-1	1	0	1	0	1	0	0	0	0	1	1	0	0	1	1	-1	0	0	0	-1	1	0	0	-1
Chr01_13151550	1	28.87	0	-1	0	0	0	0	0	0	1	1	-1	0	-1	-1	0	1	1	0	0	-1	0	1	-1	1	0	1	0	1	0	0	0	0	NA	1	0	0	1	1	-1	0	0	0	-1	1	0	0	-1
Chr01_13160076	1	28.87	0	-1	0	0	0	0	0	0	1	1	-1	0	-1	-1	0	1	1	0	0	-1	0	1	-1	1	0	1	0	1	0	0	0	0	NA	1	0	0	1	1	-1	0	0	0	-1	1	0	0	-1
Chr01_13073846	1	28.87	0	-1	0	0	0	0	0	0	1	1	-1	0	-1	-1	0	1	1	0	0	-1	0	1	-1	1	0	1	0	1	0	0	0	0	1	1	0	0	1	1	-1	0	0	0	-1	1	0	0	-1
Chr01_13067125	1	28.87	0	1	0	0	0	0	0	0	-1	-1	1	0	1	1	0	-1	-1	0	0	1	0	-1	1	-1	0	-1	0	-1	0	0	0	0	NA	-1	0	0	-1	-1	1	0	0	0	1	-1	0	0	1
Chr01_13080446	1	28.87	0	-1	0	0	0	0	0	0	1	1	-1	0	-1	-1	1	1	1	0	0	-1	0	1	-1	1	0	1	0	1	1	0	0	0	NA	1	0	0	1	1	-1	0	0	0	-1	1	0	0	-1
Chr01_13073989	1	28.87	0	1	0	0	0	0	0	0	-1	-1	1	0	1	1	0	-1	-1	0	0	1	0	-1	1	-1	0	-1	0	-1	0	0	0	0	-1	-1	0	0	-1	-1	1	0	0	0	1	-1	0	0	1
Chr01_13200800	1	28.87	0	1	0	0	0	0	0	0	-1	-1	1	0	1	1	0	-1	-1	0	0	1	0	-1	1	-1	0	-1	0	-1	0	0	0	0	NA	-1	0	0	-1	-1	1	0	0	0	1	-1	0	0	1
Chr01_13160214	1	28.87	0	-1	0	0	0	0	0	0	1	1	-1	0	-1	-1	0	1	1	0	0	-1	0	1	-1	1	0	1	0	1	0	0	0	0	NA	1	0	0	1	1	-1	0	0	0	-1	1	0	0	-1
Chr01_13110860	1	28.87	0	1	0	0	0	0	0	0	-1	-1	1	0	1	1	0	-1	-1	0	0	1	0	-1	1	-1	0	-1	0	-1	0	0	0	0	NA	-1	0	0	-1	-1	1	0	0	0	1	-1	0	0	1
Chr01_13111049	1	28.87	0	-1	0	0	0	0	0	-1	1	1	-1	0	-1	-1	0	1	1	0	0	-1	NA	1	-1	1	0	1	0	1	0	0	0	0	NA	1	0	0	1	1	-1	0	NA	0	-1	1	0	0	-1
Chr01_13160191	1	28.87	0	1	0	0	0	0	0	0	-1	-1	1	0	1	1	0	-1	-1	0	0	1	0	-1	1	-1	0	-1	0	-1	0	0	0	0	NA	-1	0	0	-1	-1	1	0	0	0	1	-1	0	0	1
Chr01_13131953	1	28.87	0	1	0	0	0	0	0	0	-1	-1	1	0	1	1	0	-1	NA	0	0	1	0	-1	1	-1	0	-1	0	-1	0	0	0	0	NA	-1	0	0	-1	-1	1	0	0	0	1	-1	0	0	1
Chr01_13099579	1	28.87	0	1	0	0	0	0	0	0	-1	-1	1	0	1	1	0	-1	-1	0	0	1	0	-1	1	-1	0	-1	0	-1	0	0	0	0	NA	-1	0	0	-1	-1	1	0	0	0	1	-1	0	0	1
Chr01_13066830	1	28.87	0	1	0	0	0	0	0	0	-1	-1	1	0	1	1	0	-1	-1	0	0	1	0	-1	1	-1	0	-1	0	-1	0	0	0	0	NA	-1	0	0	-1	-1	1	0	0	0	1	-1	0	0	1
Chr01_13080379	1	28.87	0	-1	0	0	0	0	0	0	1	1	-1	0	-1	-1	0	1	1	0	0	-1	0	1	-1	1	0	1	0	1	0	0	0	0	NA	1	0	0	1	1	-1	0	0	0	-1	1	0	0	-1
Chr01_13099285	1	28.87	0	1	0	0	0	0	0	0	-1	-1	1	0	1	1	0	-1	-1	0	0	1	0	-1	1	-1	0	-1	0	-1	0	0	0	0	NA	-1	0	0	-1	-1	1	0	0	0	1	-1	0	0	1
Chr01_13066796	1	28.87	0	1	0	0	0	0	0	0	-1	-1	1	0	1	1	0	-1	-1	0	0	1	0	-1	1	-1	0	-1	0	-1	0	0	0	0	NA	-1	0	0	-1	-1	1	0	0	0	1	-1	0	0	1
Chr01_13067028	1	28.87	0	1	0	0	0	0	0	0	-1	-1	1	0	1	1	0	-1	-1	0	0	1	0	-1	1	-1	0	-1	0	-1	0	0	0	0	NA	-1	0	0	-1	-1	1	0	0	0	1	-1	0	0	1
Chr01_13106290	1	28.87	-1	-1	0	0	0	0	0	1	1	1	-1	0	-1	-1	0	1	NA	0	0	-1	0	1	-1	1	0	1	0	1	0	0	0	0	NA	1	0	0	1	1	-1	NA	NA	0	-1	1	0	0	-1
Chr01_13066849	1	28.87	0	-1	0	0	0	0	0	0	1	1	-1	0	-1	-1	0	1	1	0	0	-1	0	1	-1	1	0	1	0	1	0	0	0	0	NA	1	0	0	1	1	-1	0	0	0	-1	1	0	0	-1
Chr01_13099355	1	28.87	0	1	0	0	0	0	0	0	-1	-1	1	0	1	1	0	-1	-1	0	0	1	0	-1	1	-1	0	-1	0	-1	0	0	0	0	NA	-1	0	0	-1	-1	1	0	0	0	1	-1	0	0	1
Chr01_13111058	1	28.87	0	1	0	0	0	0	0	0	-1	-1	1	0	1	1	0	-1	-1	0	0	1	NA	-1	1	-1	0	-1	0	-1	0	0	0	0	NA	-1	0	0	-1	-1	1	0	NA	0	1	-1	0	0	1
Chr01_13066836	1	28.87	0	1	0	0	0	0	0	0	-1	-1	1	0	1	1	0	-1	-1	0	0	1	0	-1	1	-1	0	-1	0	-1	0	0	0	0	NA	-1	0	0	-1	-1	1	0	0	0	1	-1	0	0	1
Chr01_13160314	1	28.87	0	1	-1	0	0	0	0	0	-1	-1	1	0	1	1	0	-1	-1	0	0	1	0	-1	1	-1	0	-1	0	-1	0	0	0	0	NA	-1	0	0	-1	-1	1	0	1	0	1	-1	0	0	1
Chr01_13200926	1	28.87	0	1	0	0	0	0	0	0	-1	-1	1	0	1	1	0	-1	-1	0	1	1	0	-1	1	-1	0	-1	0	-1	0	0	0	0	NA	-1	0	0	-1	-1	1	0	0	0	1	-1	0	0	1
Chr01_13080061	1	28.87	0	-1	0	0	0	0	0	0	1	1	-1	0	-1	-1	0	1	1	0	0	-1	0	1	-1	1	0	1	0	1	0	0	0	0	1	1	0	0	1	1	-1	0	0	0	-1	1	0	0	-1
Chr01_13200818	1	28.87	0	1	0	0	0	0	0	0	-1	-1	1	0	1	1	0	-1	-1	0	0	1	0	-1	1	-1	0	-1	0	-1	0	0	0	0	NA	-1	0	0	-1	-1	1	0	0	0	1	-1	0	0	1
Chr01_13074108	1	28.87	0	1	0	0	0	0	0	0	-1	-1	1	0	1	1	0	-1	-1	0	0	1	0	-1	1	-1	0	-1	0	-1	0	0	0	0	NA	-1	0	0	-1	-1	1	0	0	0	1	-1	0	0	1
Chr01_13080086	1	28.87	0	-1	0	0	0	0	0	0	1	1	-1	0	-1	-1	0	1	1	0	0	-1	0	1	-1	1	0	1	0	1	0	0	0	0	1	1	0	0	1	1	-1	0	0	0	-1	1	0	0	-1
Chr01_13200834	1	28.87	0	1	0	0	0	0	0	0	-1	-1	1	0	1	1	0	-1	-1	0	0	1	0	-1	1	-1	0	-1	0	-1	0	0	0	0	NA	-1	0	0	-1	-1	1	0	0	0	1	-1	0	0	1
Chr01_12981087	1	29.132	0	-1	0	0	0	0	0	0	1	1	-1	0	-1	-1	0	1	1	0	0	-1	0	1	-1	NA	0	1	0	1	0	0	0	0	NA	1	0	0	1	1	-1	0	0	0	-1	1	0	1	-1
Chr01_13052426	1	29.132	0	-1	0	0	0	0	0	0	1	1	-1	0	-1	-1	0	1	1	0	0	-1	0	1	-1	1	0	1	0	1	0	0	0	0	NA	1	0	0	1	1	-1	0	0	0	-1	1	0	1	-1
Chr01_13052617	1	29.132	0	1	0	0	0	0	0	0	-1	-1	1	0	1	1	0	-1	-1	0	0	1	0	-1	1	-1	0	-1	0	-1	0	0	0	0	NA	-1	0	0	-1	-1	1	0	0	0	1	-1	0	-1	1
Chr01_12994427	1	29.132	0	-1	0	0	0	0	0	1	1	1	-1	0	-1	-1	0	1	1	0	0	-1	0	1	-1	1	0	1	0	1	0	0	0	0	NA	1	0	-1	1	1	-1	0	NA	0	-1	1	0	1	-1
Chr01_13052489	1	29.132	0	-1	0	0	0	0	0	0	1	1	-1	0	-1	-1	0	1	1	0	0	-1	0	1	-1	1	0	1	0	1	0	0	0	0	NA	1	0	0	1	1	-1	0	0	0	-1	1	0	1	-1
Chr01_13052583	1	29.132	0	1	0	0	0	0	0	0	-1	-1	1	0	1	1	0	-1	-1	0	0	1	0	-1	1	-1	0	-1	0	-1	0	0	0	0	NA	-1	0	0	-1	-1	1	0	0	0	1	-1	0	-1	1
Chr01_12981049	1	29.132	1	-1	0	0	1	0	0	1	1	1	-1	0	-1	-1	0	1	1	0	0	-1	0	1	-1	1	0	1	0	1	0	0	0	0	NA	1	0	0	1	1	-1	0	0	0	-1	1	0	1	-1
Chr01_13028724	1	29.132	0	-1	0	0	0	0	0	NA	1	1	-1	0	-1	-1	0	1	1	0	0	-1	0	1	-1	1	0	1	0	1	0	0	0	0	NA	1	0	0	1	1	-1	0	NA	0	-1	1	0	1	-1
Chr01_12935514	1	29.132	0	-1	0	0	0	0	0	0	1	1	0	0	-1	-1	0	1	1	0	0	-1	0	1	-1	1	0	1	0	1	0	0	0	0	NA	1	0	0	1	1	-1	0	0	0	0	1	0	1	-1
Chr01_13000415	1	29.132	0	-1	0	0	0	0	0	0	1	1	-1	0	-1	-1	0	1	1	0	0	-1	0	1	-1	1	0	1	0	1	0	0	0	0	NA	1	0	0	1	1	-1	0	0	0	-1	1	0	1	-1
Chr01_12974340	1	29.132	0	1	0	0	0	0	0	0	-1	-1	1	0	1	1	0	-1	-1	0	0	1	0	-1	1	-1	0	-1	0	-1	0	0	0	0	NA	-1	0	0	-1	-1	1	0	0	0	1	-1	0	-1	1
Chr01_13028748	1	29.132	0	1	0	0	0	0	0	NA	-1	-1	1	0	1	1	0	-1	-1	0	0	1	0	-1	1	-1	0	-1	0	-1	0	0	0	0	NA	-1	0	0	-1	-1	1	0	NA	0	1	-1	0	-1	1
Chr01_13052208	1	29.132	0	-1	0	0	0	0	0	0	1	1	-1	0	-1	-1	0	1	1	0	0	-1	0	1	-1	1	0	1	0	1	0	0	0	0	NA	1	0	0	1	1	-1	0	0	0	-1	1	0	1	-1
Chr01_13052540	1	29.132	0	-1	0	0	0	0	0	0	1	1	-1	0	-1	-1	0	1	1	0	0	-1	0	1	-1	1	0	1	0	1	0	0	0	0	NA	1	0	0	1	1	-1	0	0	0	-1	1	0	1	-1
Chr01_12994068	1	29.132	0	-1	0	0	0	0	0	0	1	1	-1	0	-1	-1	0	1	1	0	0	-1	0	1	-1	1	0	1	0	1	0	0	0	0	NA	1	0	0	1	1	-1	0	0	0	-1	1	0	1	-1
Chr01_13028632	1	29.132	0	-1	0	0	0	0	0	0	1	1	-1	0	-1	-1	0	1	1	0	0	-1	0	1	-1	1	0	1	0	1	0	0	0	0	NA	1	0	0	1	1	-1	0	0	0	-1	1	0	1	-1
Chr01_13028640	1	29.132	0	-1	0	0	0	0	0	0	1	1	-1	0	-1	-1	0	1	1	0	0	-1	0	1	-1	1	0	1	0	1	0	0	0	0	NA	1	0	0	1	1	-1	0	0	0	-1	1	0	1	-1
Chr01_12997212	1	29.132	0	-1	0	0	0	0	0	NA	1	1	-1	0	-1	-1	0	1	1	0	NA	-1	0	1	-1	1	0	1	0	1	0	0	0	0	NA	1	0	0	1	1	NA	0	0	0	-1	1	0	1	-1
Chr01_13048881	1	29.132	0	-1	0	0	-1	0	-1	-1	1	1	-1	0	-1	-1	-1	1	NA	0	0	-1	0	1	-1	1	0	1	0	1	-1	-1	0	0	NA	1	0	0	1	1	-1	0	0	0	-1	1	0	1	-1
Chr01_13028813	1	29.132	0	-1	0	0	0	0	1	0	1	1	-1	0	-1	-1	NA	1	1	0	0	-1	0	1	-1	1	0	1	0	1	0	0	0	0	NA	1	0	0	1	1	-1	0	0	0	-1	1	0	1	-1
Chr01_12910519	1	29.132	0	-1	0	0	0	0	0	0	1	1	-1	0	-1	-1	0	1	1	0	0	-1	0	1	-1	1	0	1	0	1	0	0	0	0	NA	1	0	0	1	1	-1	0	0	0	-1	1	0	1	-1
Chr01_13052396	1	29.132	0	-1	0	0	0	0	0	0	1	1	-1	0	-1	-1	0	1	1	0	0	-1	0	1	-1	1	0	1	0	1	0	0	0	0	NA	1	0	0	1	1	-1	0	0	0	-1	1	0	1	-1
Chr01_12994249	1	29.132	0	1	0	0	0	0	0	NA	-1	-1	1	0	1	1	0	-1	-1	0	0	1	0	-1	1	-1	0	-1	0	-1	0	0	0	0	NA	-1	0	0	-1	-1	1	0	0	0	1	-1	0	-1	1
Chr01_13000535	1	29.132	0	-1	0	0	0	0	0	0	1	1	-1	0	-1	-1	0	1	1	0	0	-1	0	1	-1	1	0	1	0	1	0	0	0	0	NA	1	0	0	1	1	-1	0	0	0	-1	1	0	1	-1
Chr01_13052609	1	29.132	0	-1	0	0	0	0	0	0	1	1	-1	0	-1	-1	0	1	1	0	0	-1	0	1	-1	1	0	1	0	1	0	0	0	0	NA	1	0	0	1	1	-1	0	0	0	-1	1	0	1	-1
Chr01_13052202	1	29.132	0	1	0	0	0	0	0	0	-1	-1	1	0	1	1	0	-1	-1	0	0	1	0	-1	1	-1	0	-1	0	-1	0	0	0	0	NA	-1	0	0	-1	-1	1	0	0	0	1	-1	0	-1	1
Chr01_13052178	1	29.132	0	-1	0	0	0	0	0	0	1	1	-1	0	-1	-1	0	1	1	0	0	-1	0	1	-1	1	0	1	0	1	0	0	0	0	NA	1	0	0	1	1	-1	0	0	0	-1	1	0	1	-1
Chr01_12997275	1	29.394	0	-1	0	0	0	0	0	1	1	1	-1	1	-1	-1	0	1	1	0	0	-1	0	1	-1	1	0	1	0	1	0	0	0	0	NA	1	0	0	1	1	NA	0	0	0	-1	1	0	1	-1
Chr01_12935661	1	29.656	0	-1	0	0	0	0	0	-1	1	1	-1	0	-1	-1	0	1	1	0	0	-1	0	1	-1	1	0	1	0	1	0	0	0	0	NA	1	0	0	1	1	-1	0	0	0	-1	1	0	1	-1
Chr01_12980394	1	29.656	0	1	0	0	0	0	0	0	-1	-1	1	0	1	1	0	-1	-1	0	0	1	0	-1	1	-1	0	-1	0	-1	0	0	0	0	NA	-1	0	0	-1	-1	1	0	0	0	1	-1	0	-1	1
Chr01_12974242	1	29.656	0	-1	0	0	0	0	0	0	1	1	-1	0	-1	-1	0	1	1	0	0	-1	0	1	-1	1	0	1	0	1	0	0	0	0	NA	1	0	0	1	1	-1	0	0	0	-1	1	0	1	-1
Chr01_12973967	1	29.656	0	-1	0	0	0	0	0	0	1	1	-1	0	-1	-1	0	1	1	0	0	-1	0	1	-1	1	0	1	0	1	0	0	0	0	NA	1	0	0	1	1	-1	0	0	0	-1	1	0	1	-1
Chr01_12935402	1	29.656	0	-1	0	0	0	0	0	0	1	1	-1	0	-1	-1	0	1	1	0	0	-1	0	1	-1	1	0	1	0	1	0	0	0	0	NA	1	0	0	1	1	-1	0	0	0	-1	1	0	1	-1
Chr01_12980932	1	29.656	0	-1	0	0	0	0	0	0	1	1	-1	0	-1	-1	0	1	1	0	0	-1	0	1	-1	1	0	1	0	1	0	0	0	0	NA	1	0	0	1	1	-1	0	0	0	-1	1	0	1	-1
Chr01_12980819	1	29.656	-1	-1	-1	0	0	0	0	-1	0	-1	-1	-1	-1	-1	0	0	-1	-1	-1	-1	-1	0	-1	0	-1	0	0	-1	-1	-1	0	-1	NA	0	0	-1	0	0	-1	0	-1	-1	-1	0	-1	0	-1
Chr01_12935672	1	29.656	0	-1	0	0	0	0	0	-1	1	1	-1	0	-1	-1	0	1	1	0	0	-1	0	1	-1	1	0	1	0	1	0	0	0	0	NA	1	0	0	1	1	-1	0	0	0	-1	1	0	1	-1
Chr01_12935613	1	29.656	0	-1	0	0	0	0	0	0	1	1	-1	0	-1	-1	0	1	1	0	0	-1	0	1	-1	1	0	1	0	1	0	0	0	0	NA	1	0	0	1	1	-1	0	0	0	-1	1	0	1	-1
Chr01_12980954	1	29.656	0	-1	0	0	0	0	0	0	1	1	-1	0	-1	-1	0	1	1	0	0	-1	0	1	-1	1	0	1	0	1	0	0	0	0	NA	1	0	0	1	1	-1	0	0	0	-1	1	0	1	-1
Chr01_12935447	1	29.656	0	-1	0	0	0	0	0	0	1	1	-1	0	-1	-1	0	1	1	0	0	-1	0	1	-1	1	0	1	0	1	0	0	0	0	NA	1	0	0	1	1	-1	0	0	0	-1	1	0	1	-1
Chr01_12974259	1	29.656	0	-1	0	0	0	0	0	0	1	1	-1	0	-1	-1	0	1	1	0	0	-1	0	1	-1	1	0	1	0	1	0	0	0	0	NA	1	0	0	1	1	-1	0	0	0	-1	1	0	1	-1
Chr01_12935462	1	29.656	0	-1	0	0	0	0	0	0	1	1	-1	0	-1	-1	0	1	1	0	0	-1	0	1	-1	1	0	1	0	1	0	0	0	0	NA	1	0	0	1	1	-1	0	0	0	-1	1	0	1	-1
Chr01_12974092	1	29.656	0	-1	0	0	0	0	0	0	1	1	-1	0	-1	-1	0	1	1	0	0	-1	0	1	-1	1	0	1	0	1	0	0	0	0	NA	1	0	0	1	1	-1	0	0	0	-1	1	0	1	-1
Chr01_12935607	1	29.656	0	-1	0	0	0	0	0	0	1	1	-1	0	-1	-1	0	1	1	0	0	-1	0	1	-1	1	0	1	0	1	0	0	0	0	NA	1	0	0	1	1	-1	0	0	0	-1	1	0	1	-1
Chr01_12935546	1	29.656	0	-1	0	0	0	0	0	0	1	1	-1	0	-1	-1	0	1	1	0	0	-1	0	1	-1	1	0	1	0	1	0	0	0	0	NA	1	0	0	1	1	-1	0	0	0	-1	1	0	1	-1
Chr01_12974097	1	29.656	0	1	0	0	0	0	0	0	-1	-1	1	0	1	1	0	-1	-1	0	0	1	0	-1	1	-1	0	-1	0	-1	0	0	0	0	NA	-1	0	0	-1	-1	1	0	0	0	1	-1	0	-1	1
Chr01_12981151	1	29.918	0	-1	0	0	0	0	0	NA	1	1	-1	0	-1	-1	0	1	1	0	-1	-1	0	1	-1	1	0	1	0	1	0	0	0	0	NA	1	0	0	1	1	-1	0	0	0	-1	1	0	1	-1
Chr01_12997347	1	29.918	0	-1	0	0	0	0	0	0	1	1	-1	1	-1	-1	0	1	1	1	1	-1	0	1	-1	1	0	1	0	1	0	0	0	0	NA	1	0	0	1	1	NA	0	0	0	-1	1	0	1	-1
Chr01_12908330	1	30.179	0	-1	0	0	0	0	0	0	1	1	-1	0	-1	-1	0	1	1	0	0	-1	0	1	-1	1	0	1	0	1	0	0	0	0	NA	1	0	0	1	1	-1	0	0	0	-1	1	0	1	-1
Chr01_12894423	1	30.179	0	1	0	0	0	0	0	0	-1	-1	1	0	1	1	0	-1	-1	0	0	1	0	-1	1	-1	0	-1	0	-1	0	0	0	0	NA	-1	0	0	-1	-1	1	0	0	0	1	-1	0	-1	1
Chr01_12921488	1	30.179	0	-1	0	0	0	0	0	0	1	1	-1	0	-1	-1	0	1	1	0	0	-1	0	1	-1	1	0	1	0	1	0	0	0	0	NA	1	0	0	1	1	-1	0	0	0	-1	1	0	1	-1
Chr01_12910690	1	30.179	0	-1	0	0	0	0	0	0	1	1	-1	0	-1	-1	0	1	1	0	0	-1	0	1	-1	1	0	1	0	1	0	0	0	0	NA	1	0	0	1	1	-1	0	0	0	-1	1	0	1	-1
Chr01_12915645	1	30.179	0	1	0	0	0	0	0	0	-1	-1	1	0	1	1	0	-1	-1	0	0	1	0	-1	1	-1	0	-1	0	-1	0	0	0	0	NA	-1	0	0	-1	-1	1	0	0	0	1	-1	0	-1	1
Chr01_12894230	1	30.179	0	1	0	0	0	0	0	0	-1	-1	1	0	1	1	0	-1	-1	0	0	1	0	-1	1	-1	0	-1	0	-1	0	0	0	0	NA	-1	0	0	-1	-1	1	0	0	0	1	-1	0	-1	1
Chr01_12908280	1	30.179	0	-1	0	0	0	0	0	0	1	1	-1	0	-1	-1	0	1	1	0	0	-1	0	1	-1	1	0	1	0	1	0	0	0	0	NA	1	0	0	1	1	-1	0	0	0	-1	1	0	1	-1
Chr01_12910380	1	30.179	0	-1	0	0	0	0	0	0	1	1	-1	0	-1	-1	0	1	1	0	0	-1	0	1	-1	1	0	1	0	1	0	0	0	0	NA	1	0	0	1	1	-1	0	0	0	-1	1	0	1	-1
Chr01_12894333	1	30.179	0	1	0	0	0	0	0	0	-1	-1	1	0	1	1	0	-1	-1	0	0	1	0	-1	1	-1	0	-1	0	-1	0	0	0	0	NA	-1	0	0	-1	-1	1	0	0	0	1	-1	0	-1	1
Chr01_12921470	1	30.179	0	1	0	0	0	0	0	0	-1	-1	1	0	1	1	0	-1	-1	0	0	1	0	-1	1	-1	0	-1	0	-1	NA	0	0	0	NA	-1	0	0	-1	-1	1	0	0	0	1	-1	0	-1	1
Chr01_12894437	1	30.179	0	1	0	0	0	0	0	0	-1	-1	1	0	1	1	0	-1	-1	0	0	1	0	-1	1	-1	0	-1	0	-1	0	0	0	0	NA	-1	0	0	-1	-1	1	0	0	0	1	-1	0	-1	1
Chr01_12915675	1	30.179	0	1	0	0	0	0	0	0	-1	-1	1	0	1	1	0	-1	-1	0	0	1	0	-1	1	-1	0	-1	0	-1	0	0	0	0	NA	-1	0	0	-1	-1	1	0	0	0	1	-1	0	-1	1
Chr01_12921414	1	30.179	0	1	0	0	0	0	0	0	-1	-1	1	0	1	1	0	-1	-1	0	0	1	0	-1	1	-1	0	-1	0	-1	0	0	0	0	NA	-1	0	0	-1	-1	1	0	0	0	1	-1	0	-1	1
Chr01_12921446	1	30.179	0	1	0	0	0	0	0	0	-1	-1	1	0	1	1	0	-1	-1	0	0	1	0	-1	1	-1	NA	-1	0	-1	NA	0	0	0	NA	-1	0	0	-1	-1	1	0	0	0	1	-1	0	-1	1
Chr01_12894174	1	30.179	0	1	0	0	0	0	0	0	-1	-1	1	0	1	1	0	-1	-1	0	0	1	0	-1	1	-1	1	-1	0	-1	0	0	0	0	NA	-1	0	0	-1	-1	1	0	0	0	1	-1	0	-1	1
Chr01_12908024	1	30.179	0	1	0	0	0	0	0	0	-1	-1	1	0	1	1	0	-1	-1	0	0	1	0	-1	1	-1	0	-1	0	-1	0	0	0	0	NA	-1	0	0	-1	-1	1	0	0	0	1	-1	0	-1	1
Chr01_12894406	1	30.179	0	1	0	0	0	0	0	0	-1	-1	1	0	1	1	0	-1	-1	0	0	1	0	-1	1	-1	0	-1	0	-1	0	0	0	0	NA	-1	0	0	-1	-1	1	0	0	0	1	-1	0	-1	1
Chr01_12915467	1	30.179	0	-1	0	0	0	0	0	0	1	1	-1	0	-1	-1	0	1	1	0	0	-1	0	1	-1	1	0	1	0	1	0	0	0	0	NA	1	0	0	1	1	-1	0	1	0	-1	1	0	1	-1
Chr01_12915762	1	30.179	0	-1	0	0	0	0	0	0	1	1	-1	0	-1	-1	0	1	1	0	0	-1	0	1	-1	1	0	1	0	1	0	0	0	0	NA	1	0	0	1	1	-1	0	0	0	-1	1	0	1	-1
Chr01_12908268	1	30.179	0	-1	0	0	0	0	0	0	1	1	-1	0	-1	-1	0	1	1	0	0	-1	0	1	-1	1	0	1	0	1	0	0	0	0	NA	1	0	0	1	1	-1	0	0	0	-1	1	0	1	-1
Chr01_12894322	1	30.179	0	1	0	0	0	0	0	0	-1	-1	1	0	1	1	0	-1	-1	0	0	1	0	-1	1	-1	0	-1	0	-1	0	0	0	0	NA	-1	0	0	-1	-1	1	0	0	0	1	-1	0	-1	1
Chr01_12894187	1	30.179	0	1	0	0	0	0	0	0	-1	-1	1	0	1	1	0	-1	-1	0	0	1	0	-1	1	-1	0	-1	0	-1	0	0	0	0	NA	-1	0	0	-1	-1	1	0	0	0	1	-1	0	-1	1
Chr01_12910337	1	30.179	0	-1	0	0	0	0	0	0	1	1	-1	0	-1	-1	0	1	1	0	0	-1	0	1	-1	1	0	1	0	1	0	0	0	0	NA	1	0	0	1	1	-1	0	0	0	-1	1	0	1	-1
Chr01_12894345	1	30.704	0	1	0	0	0	0	0	0	-1	-1	1	0	1	1	0	-1	-1	0	0	1	0	-1	1	-1	0	-1	0	-1	0	0	0	0	NA	-1	0	0	-1	-1	1	0	0	0	1	-1	0	-1	1
Chr01_12921701	1	30.966	0	1	0	0	0	0	0	NA	-1	-1	1	0	1	1	1	-1	-1	1	0	1	0	-1	1	-1	0	-1	0	-1	0	0	0	0	NA	-1	0	0	-1	-1	1	0	NA	0	1	-1	0	-1	1
Chr01_12872730	1	30.966	0	1	0	0	0	0	0	0	-1	-1	1	0	1	1	0	-1	-1	0	0	1	0	-1	1	-1	0	-1	0	-1	0	0	0	0	NA	-1	0	0	-1	-1	1	0	1	0	1	-1	0	-1	1
Chr01_12872660	1	30.966	0	-1	0	0	0	0	0	0	1	1	-1	0	-1	-1	0	1	1	0	0	-1	0	1	-1	1	0	1	0	1	0	0	0	0	NA	1	0	0	1	1	-1	0	-1	0	-1	1	0	1	-1
Chr01_12877339	1	30.966	0	1	0	0	0	0	0	0	-1	-1	1	0	1	1	0	-1	-1	0	0	1	0	-1	1	-1	0	-1	0	-1	0	0	0	0	NA	-1	0	0	-1	-1	1	0	1	0	1	-1	0	-1	1
Chr01_12872985	1	30.966	0	-1	0	0	0	0	0	0	1	1	-1	0	-1	-1	0	1	1	0	0	-1	0	1	-1	1	0	1	0	1	0	0	0	0	NA	1	0	0	1	1	-1	0	-1	0	-1	1	0	1	-1
Chr01_12877482	1	30.966	0	-1	0	0	0	0	0	0	1	1	-1	0	-1	-1	0	1	1	0	0	-1	0	1	-1	1	0	1	0	1	0	0	0	0	NA	1	0	0	1	1	-1	0	-1	0	-1	1	0	1	-1
Chr01_12872818	1	30.966	0	1	0	0	0	0	0	0	-1	-1	1	0	1	1	0	-1	-1	0	0	1	0	-1	1	-1	0	-1	0	-1	0	0	0	0	NA	-1	0	0	-1	-1	1	0	1	0	1	-1	0	-1	1
Chr01_12880886	1	30.966	0	1	0	0	0	0	0	0	-1	-1	1	0	1	1	0	-1	-1	0	0	1	0	-1	1	-1	0	-1	0	-1	0	0	0	0	NA	-1	0	0	-1	-1	1	0	1	0	1	-1	0	-1	1
Chr01_12877586	1	30.966	0	-1	0	0	0	0	0	-1	1	1	-1	0	-1	-1	0	1	1	0	NA	-1	0	1	-1	1	0	1	0	1	0	0	0	0	NA	1	0	0	1	1	-1	0	-1	0	-1	1	0	1	-1
Chr01_12873019	1	30.966	1	1	1	0	0	0	0	1	0	1	1	1	1	1	0	0	1	1	1	1	1	0	1	0	1	0	0	1	1	1	0	1	NA	0	0	1	0	0	1	0	1	1	1	0	1	0	1
Chr01_12872574	1	30.966	0	1	0	0	0	0	0	0	-1	-1	1	0	1	1	0	-1	-1	0	0	1	0	-1	1	-1	0	-1	0	-1	0	0	0	0	NA	-1	0	0	-1	-1	1	0	1	0	1	-1	0	-1	1
Chr01_12872975	1	30.966	0	-1	0	0	0	0	0	0	1	1	-1	0	-1	-1	0	1	1	0	0	-1	0	1	-1	1	0	1	0	1	0	0	0	0	NA	1	0	0	1	1	-1	0	-1	0	-1	1	0	1	-1
Chr01_12880967	1	30.966	0	1	0	0	0	0	0	0	-1	-1	1	0	1	1	0	-1	-1	0	0	1	0	-1	1	-1	0	-1	0	-1	0	0	0	0	NA	-1	0	0	-1	-1	1	0	1	0	1	-1	0	-1	1
Chr01_12872902	1	30.966	0	1	0	0	0	0	0	0	-1	-1	1	0	1	1	0	-1	-1	0	0	1	0	-1	1	-1	0	-1	0	-1	0	0	0	0	NA	-1	0	0	-1	-1	1	0	1	0	1	-1	0	-1	1
Chr01_12860201	1	31.228	0	1	0	0	0	0	0	0	-1	-1	1	0	1	1	0	-1	-1	0	-1	1	0	-1	1	-1	0	-1	0	-1	0	0	0	0	0	-1	0	0	-1	-1	1	0	1	0	1	-1	0	-1	1
Chr01_12860171	1	31.228	0	1	0	0	0	0	0	0	-1	-1	1	0	1	1	0	-1	-1	0	-1	1	0	-1	1	-1	0	-1	0	-1	0	0	0	0	0	-1	0	0	-1	-1	1	0	1	0	1	-1	0	-1	1
Chr01_12860354	1	31.228	0	1	0	0	0	0	0	0	-1	-1	1	0	1	1	0	-1	-1	0	-1	1	0	-1	1	-1	0	-1	0	-1	0	0	0	0	NA	-1	0	0	-1	-1	1	0	1	0	1	-1	0	-1	1
Chr01_12854309	1	31.228	0	-1	0	0	0	0	0	0	1	1	-1	0	-1	-1	0	1	1	0	1	-1	0	1	-1	1	0	1	0	1	0	0	0	0	NA	1	0	0	1	1	-1	0	-1	0	-1	1	0	1	-1
Chr01_12854064	1	31.228	0	-1	0	0	0	0	0	0	1	1	-1	0	-1	-1	0	1	1	0	1	-1	0	1	-1	1	0	1	0	1	0	0	0	0	NA	1	0	0	1	1	-1	0	-1	0	-1	1	0	1	-1
Chr01_12860433	1	31.228	1	1	1	0	0	0	0	1	0	1	1	1	1	1	0	0	1	1	0	1	1	0	1	0	1	0	0	1	1	1	0	1	NA	0	0	1	0	0	1	0	1	1	1	0	1	0	1
Chr01_12860463	1	31.228	0	1	0	0	0	0	0	0	-1	-1	1	0	1	1	0	-1	-1	0	-1	1	0	-1	1	-1	0	-1	0	-1	0	0	0	0	NA	-1	0	0	-1	-1	1	0	1	0	1	-1	0	-1	1
Chr01_12821585	1	31.753	0	-1	0	0	0	0	0	0	1	1	-1	0	-1	-1	0	1	1	0	1	-1	0	1	-1	1	0	1	0	1	0	0	0	0	NA	1	0	0	1	1	-1	0	-1	0	-1	1	0	1	-1
Chr01_12854046	1	31.753	0	-1	0	0	0	0	0	0	1	1	-1	0	-1	-1	0	1	1	0	1	-1	0	1	-1	1	0	1	0	1	0	0	0	0	NA	1	0	0	1	1	-1	0	-1	0	-1	1	0	1	-1
Chr01_12821314	1	31.753	0	-1	0	0	0	0	0	0	1	1	-1	0	-1	-1	0	1	1	0	1	-1	0	1	-1	1	0	1	0	1	0	0	0	0	NA	1	0	0	1	1	-1	0	-1	0	-1	1	0	1	-1
Chr01_12819067	1	31.753	0	-1	0	0	0	0	0	0	1	1	-1	0	-1	-1	0	1	1	0	1	-1	0	1	-1	1	0	1	0	1	0	0	0	0	NA	1	0	0	1	1	-1	0	-1	0	-1	1	0	1	-1
Chr01_12810565	1	31.753	0	-1	0	0	0	0	0	0	1	1	-1	0	-1	-1	0	1	1	0	1	-1	0	1	-1	1	0	1	0	1	0	0	0	0	NA	1	0	0	1	1	-1	0	-1	0	-1	1	0	1	-1
Chr01_12821472	1	31.753	0	1	0	0	0	0	0	0	-1	-1	1	0	1	1	0	-1	-1	0	-1	1	0	-1	1	-1	0	-1	0	-1	0	0	0	0	NA	-1	0	0	-1	-1	1	0	1	0	1	-1	0	-1	1
Chr01_12821329	1	31.753	0	1	0	0	0	0	0	0	-1	-1	1	0	1	1	0	-1	-1	0	-1	1	0	-1	1	-1	0	-1	0	-1	0	0	0	0	NA	-1	0	0	-1	-1	1	0	1	0	1	-1	0	-1	1
Chr01_12821700	1	31.753	0	1	0	0	0	0	0	0	-1	-1	1	0	1	1	0	-1	-1	0	-1	1	0	-1	1	-1	0	-1	0	-1	0	0	0	0	NA	-1	0	0	-1	-1	1	0	1	0	1	-1	0	-1	1
Chr01_12821497	1	31.753	0	1	0	0	0	0	0	0	-1	-1	1	0	1	1	0	-1	-1	0	-1	1	0	-1	1	-1	0	-1	0	-1	0	0	0	0	NA	-1	0	0	-1	-1	1	0	1	0	1	-1	0	-1	1
Chr01_12854066	1	31.753	0	1	0	0	0	0	0	0	-1	-1	1	0	1	1	0	-1	-1	0	-1	1	0	-1	1	-1	0	-1	0	-1	0	0	0	0	NA	-1	0	0	-1	-1	1	0	1	0	1	-1	0	-1	1
Chr01_12821529	1	31.753	0	-1	0	0	0	0	0	0	1	1	-1	0	-1	-1	0	1	1	0	1	-1	0	1	-1	1	0	1	0	1	0	0	0	0	NA	1	0	0	1	1	-1	0	-1	0	-1	1	0	1	-1
Chr01_12860595	1	31.753	0	1	0	0	0	0	0	0	-1	0	1	0	1	1	0	-1	-1	0	-1	1	0	-1	1	-1	0	-1	0	-1	0	0	0	0	NA	-1	0	0	-1	-1	1	0	1	0	1	-1	0	-1	1
Chr01_12819346	1	31.753	0	-1	0	0	0	0	0	0	1	1	-1	0	-1	-1	0	1	1	0	1	-1	0	1	-1	1	0	1	0	1	0	0	0	0	NA	1	0	0	1	1	-1	0	-1	0	-1	1	0	1	-1
Chr01_12790196	1	31.753	0	-1	0	0	0	0	0	0	1	1	-1	0	-1	-1	0	1	1	0	1	-1	0	1	-1	1	0	1	0	1	0	0	0	0	NA	1	0	0	1	1	-1	0	-1	0	-1	1	0	1	-1
Chr01_12821616	1	31.753	0	1	0	0	0	0	0	0	-1	-1	1	0	1	1	0	-1	-1	0	-1	1	0	-1	1	-1	0	-1	0	-1	0	0	0	0	NA	-1	0	0	-1	-1	1	0	1	0	1	-1	0	-1	1
Chr01_12831903	1	31.753	0	1	0	0	0	0	0	0	-1	-1	1	0	1	1	0	-1	-1	0	-1	1	0	-1	1	-1	0	-1	0	-1	0	0	0	0	NA	-1	0	0	-1	-1	1	0	1	0	1	-1	0	-1	1
Chr01_12810467	1	31.753	0	-1	0	0	0	0	0	0	1	1	-1	0	-1	-1	0	1	1	0	1	-1	0	1	-1	1	0	1	0	1	0	0	0	0	NA	1	0	0	1	1	-1	0	-1	0	-1	1	0	1	-1
Chr01_12790517	1	31.753	0	-1	0	0	0	0	0	0	1	1	-1	0	-1	-1	0	1	1	0	1	-1	0	1	-1	1	0	1	0	1	0	0	0	0	NA	1	0	0	1	1	-1	0	-1	0	-1	1	0	1	-1
Chr01_12802887	1	31.753	0	1	0	0	0	0	0	0	-1	-1	1	0	1	1	0	-1	-1	0	-1	1	0	-1	1	-1	0	-1	0	-1	0	0	0	0	NA	-1	0	0	-1	-1	1	0	1	0	1	-1	0	-1	1
Chr01_12790570	1	31.753	0	-1	0	0	0	0	0	0	1	1	-1	0	-1	-1	0	1	1	0	1	-1	0	1	-1	1	0	1	0	1	0	0	0	0	NA	1	0	0	1	1	-1	0	-1	0	-1	1	0	1	-1
Chr01_12790577	1	31.753	0	-1	0	0	0	0	0	0	1	1	-1	0	-1	-1	0	1	1	0	1	-1	0	1	-1	1	0	1	0	1	0	0	0	0	NA	1	0	0	1	1	-1	0	-1	0	-1	1	0	1	-1
Chr01_12785295	1	31.753	0	-1	0	0	0	0	0	0	1	1	-1	0	-1	-1	0	1	1	0	1	-1	0	1	-1	1	0	1	0	1	0	0	0	0	NA	1	0	0	1	1	-1	0	-1	0	-1	1	0	0	-1
Chr01_12785332	1	31.753	0	-1	0	0	0	0	0	0	1	1	-1	0	-1	-1	0	1	1	0	1	-1	0	1	-1	1	0	1	0	1	0	0	0	0	NA	1	0	0	1	1	-1	0	-1	0	-1	1	0	0	-1
Chr01_12831939	1	31.753	1	1	1	0	0	0	0	1	0	1	1	1	1	1	0	0	1	1	0	1	1	0	1	0	1	0	0	1	1	1	0	1	NA	0	0	1	0	0	1	0	1	1	1	0	1	0	1
Chr01_12765325	1	32.015	0	1	0	0	0	0	0	0	-1	-1	1	0	1	1	0	-1	-1	0	-1	1	0	-1	1	-1	0	-1	0	-1	1	0	0	0	NA	-1	0	0	-1	-1	1	0	1	0	1	-1	0	0	1
Chr01_12765065	1	32.015	0	1	0	0	0	0	0	0	-1	-1	1	0	1	1	0	-1	-1	0	-1	1	0	-1	1	-1	0	-1	0	-1	1	0	0	0	-1	-1	0	0	-1	-1	1	0	1	0	1	-1	0	0	1
Chr01_12765202	1	32.015	0	-1	0	0	0	0	0	0	1	1	-1	0	-1	-1	0	1	1	0	1	-1	0	1	-1	1	0	1	0	1	-1	0	0	0	NA	1	0	0	1	1	-1	0	-1	0	-1	1	0	0	-1
Chr01_12770675	1	32.015	0	1	0	0	0	0	0	NA	-1	-1	1	0	1	1	-1	-1	NA	0	NA	1	0	-1	1	NA	-1	-1	0	-1	1	0	0	0	NA	-1	NA	NA	NA	-1	1	0	1	0	1	-1	0	0	1
Chr01_12768764	1	32.015	0	-1	0	0	0	0	0	0	1	1	-1	0	-1	-1	0	1	1	0	1	-1	0	1	-1	1	0	1	0	1	-1	0	0	0	NA	1	0	0	1	1	-1	0	-1	0	-1	1	0	0	-1
Chr01_12770244	1	32.015	0	1	0	0	0	0	0	0	-1	-1	1	0	1	1	0	-1	-1	0	-1	1	0	-1	1	-1	0	-1	0	-1	1	0	0	0	NA	-1	0	0	-1	-1	1	0	1	0	1	-1	0	0	1
Chr01_12770530	1	32.015	0	1	0	0	-1	0	0	-1	-1	-1	1	0	1	1	0	-1	-1	0	-1	1	0	-1	1	-1	0	-1	0	-1	1	0	0	0	NA	-1	0	0	-1	-1	1	0	1	1	1	-1	0	0	1
Chr01_12765237	1	32.015	0	1	0	0	0	0	0	0	-1	-1	1	0	1	1	0	-1	-1	0	-1	1	0	-1	1	-1	0	-1	0	-1	1	0	0	0	NA	-1	0	0	-1	-1	1	0	1	0	1	-1	0	0	1
Chr01_12768744	1	32.015	0	-1	0	0	0	0	0	0	1	1	-1	0	-1	-1	0	1	1	0	1	-1	0	1	-1	1	0	1	0	1	-1	0	0	0	NA	1	0	0	1	1	-1	0	-1	0	-1	1	0	0	-1
Chr01_12661283	1	32.276	0	1	0	0	0	0	0	0	-1	-1	1	0	1	1	0	-1	-1	0	-1	1	0	-1	1	-1	0	-1	0	-1	1	0	0	0	NA	-1	0	0	-1	-1	1	0	0	0	1	-1	0	0	1
Chr01_12682172	1	32.276	0	-1	0	0	0	0	0	0	1	1	-1	0	-1	-1	0	1	1	0	1	-1	0	1	-1	1	0	1	0	1	-1	0	0	0	NA	1	0	0	1	1	-1	0	0	0	-1	1	0	0	-1
Chr01_12681164	1	32.276	0	-1	0	0	0	0	0	0	1	1	-1	0	-1	-1	0	1	1	0	1	-1	0	1	-1	1	0	1	0	1	-1	0	0	0	NA	1	0	0	1	1	-1	0	0	0	-1	1	0	0	-1
Chr01_12682299	1	32.276	0	1	0	0	0	0	0	0	-1	-1	1	0	1	1	0	-1	-1	0	-1	1	0	-1	1	-1	0	-1	0	-1	1	0	0	0	NA	-1	0	0	-1	-1	1	0	0	0	1	-1	0	0	1
Chr01_12650275	1	32.276	0	1	0	0	0	0	0	0	-1	-1	1	0	1	1	0	-1	-1	0	-1	1	0	-1	1	-1	0	-1	0	-1	1	0	0	0	NA	-1	0	0	-1	-1	1	0	0	0	1	-1	0	0	1
Chr01_12681325	1	32.276	0	-1	0	0	0	0	0	0	1	1	-1	0	-1	-1	0	1	1	0	1	-1	0	1	-1	1	0	1	0	1	-1	0	0	0	NA	1	0	0	1	1	-1	0	0	0	-1	1	0	0	-1
Chr01_12682442	1	32.276	0	-1	0	0	0	0	0	0	1	1	-1	0	-1	-1	0	1	1	0	1	-1	0	1	-1	1	0	1	0	1	-1	0	0	0	NA	1	0	0	1	1	-1	0	0	0	-1	1	0	0	-1
Chr01_12681054	1	32.276	0	1	0	0	0	0	0	0	-1	-1	1	0	1	1	0	-1	-1	0	-1	1	0	-1	1	-1	0	-1	0	-1	1	0	0	0	NA	-1	0	0	-1	-1	1	0	0	0	1	-1	0	0	1
Chr01_12681095	1	32.276	0	-1	0	0	0	0	0	0	1	1	-1	0	-1	-1	0	1	1	0	1	-1	0	1	-1	1	0	1	0	1	-1	0	0	0	NA	1	0	0	1	1	-1	0	0	0	-1	1	0	0	-1
Chr01_12645045	1	32.538	0	1	0	0	0	0	0	0	-1	-1	1	0	1	1	0	-1	-1	0	-1	1	0	-1	1	-1	0	-1	0	-1	1	0	0	0	NA	-1	0	0	-1	-1	1	0	0	0	1	-1	0	0	1
Chr01_12645183	1	32.538	0	-1	0	0	0	0	0	0	1	1	-1	0	-1	-1	0	1	1	0	1	-1	0	1	-1	1	0	1	0	1	-1	0	0	0	NA	1	0	0	1	1	-1	0	0	0	-1	1	0	0	-1
Chr01_12645435	1	32.538	0	1	0	0	0	0	0	0	-1	-1	1	0	1	1	0	-1	-1	0	-1	1	0	-1	1	-1	0	-1	0	-1	1	0	0	0	NA	-1	0	0	-1	-1	1	0	0	0	1	-1	0	0	1
Chr01_12645172	1	32.538	0	1	0	0	0	0	0	0	-1	-1	1	0	1	1	0	-1	-1	0	-1	1	0	-1	1	-1	0	-1	0	-1	1	0	0	0	NA	-1	0	0	-1	-1	1	0	0	0	1	-1	0	0	1
Chr01_12650251	1	32.538	0	1	0	0	0	0	0	0	-1	-1	1	0	1	1	0	-1	-1	0	-1	1	0	-1	1	-1	0	-1	0	-1	1	0	0	0	NA	-1	0	0	-1	-1	1	0	0	0	1	-1	0	0	1
Chr01_12661661	1	32.538	0	1	0	0	0	0	0	0	-1	-1	1	0	1	1	0	-1	-1	0	-1	1	0	-1	1	-1	0	-1	0	-1	1	0	0	0	NA	-1	0	0	-1	-1	1	0	0	0	1	-1	0	0	1
Chr01_12682239	1	32.538	0	-1	0	0	0	0	0	0	1	1	-1	0	-1	-1	0	1	1	0	1	-1	0	1	-1	1	0	1	0	1	-1	0	0	0	NA	1	0	0	1	1	-1	0	0	0	-1	1	0	0	-1
Chr01_12682130	1	32.538	0	-1	0	0	0	0	0	0	1	1	-1	0	-1	-1	0	1	1	0	1	-1	0	1	-1	1	0	1	0	1	-1	0	0	0	NA	1	0	0	1	1	-1	0	0	0	-1	1	0	0	-1
Chr01_12682277	1	32.538	0	-1	0	0	0	0	0	0	1	1	-1	0	-1	-1	0	1	1	0	1	-1	0	1	-1	1	0	1	0	1	-1	0	0	0	NA	1	0	0	1	1	-1	0	0	0	-1	1	0	0	-1
Chr01_12650131	1	32.538	0	1	0	0	0	0	0	0	-1	-1	1	0	1	1	0	-1	-1	0	-1	1	0	-1	1	-1	0	-1	0	-1	1	0	0	0	NA	-1	0	0	-1	-1	1	0	0	0	1	-1	0	0	1
Chr01_12682095	1	32.538	0	-1	0	0	0	0	0	0	1	1	-1	0	-1	-1	0	1	1	0	1	-1	0	1	-1	1	0	1	0	1	-1	0	0	0	NA	1	0	0	1	1	-1	0	0	0	-1	1	0	0	-1
Chr01_12650006	1	32.538	0	1	0	0	0	0	0	0	-1	-1	1	0	1	1	0	-1	-1	0	-1	1	0	-1	1	-1	0	-1	0	-1	1	0	0	0	NA	-1	0	0	-1	-1	1	0	0	0	1	-1	0	0	1
Chr01_12645304	1	32.538	0	1	0	0	0	0	0	0	-1	-1	1	0	1	1	0	-1	-1	0	-1	1	0	-1	1	-1	0	-1	0	-1	1	0	0	0	NA	-1	0	0	-1	-1	1	0	0	0	1	-1	0	0	1
Chr01_12650334	1	32.538	0	1	0	0	0	0	0	0	-1	-1	1	0	1	1	0	-1	-1	0	-1	1	0	-1	1	-1	0	-1	0	-1	1	0	0	0	NA	-1	0	0	-1	-1	1	0	0	0	1	-1	0	0	1
Chr01_12645312	1	32.538	0	1	0	0	0	0	0	0	-1	-1	1	0	1	1	0	-1	-1	0	-1	1	0	-1	1	-1	0	-1	0	-1	1	0	0	0	NA	-1	0	0	-1	-1	1	0	0	0	1	-1	0	0	1
Chr01_12650402	1	32.538	0	1	0	0	0	0	0	0	-1	-1	1	0	1	1	0	-1	-1	0	-1	1	0	-1	1	-1	0	-1	0	-1	1	0	0	0	NA	-1	0	0	-1	-1	1	0	0	0	1	-1	0	0	1
Chr01_12630152	1	32.538	0	1	0	0	0	0	0	0	-1	-1	1	0	1	1	0	-1	-1	0	-1	1	0	-1	1	-1	0	-1	0	-1	1	0	0	0	NA	-1	0	0	-1	-1	1	0	0	0	1	-1	0	0	1
Chr01_12630249	1	32.538	0	1	0	0	0	0	0	0	-1	-1	1	0	1	1	0	-1	-1	0	-1	1	0	-1	1	-1	0	-1	0	-1	1	0	0	0	NA	-1	0	0	-1	-1	1	0	0	0	1	-1	0	0	1
Chr01_12630414	1	32.538	0	1	0	0	0	0	0	0	-1	-1	1	0	1	1	0	-1	NA	0	-1	1	0	-1	1	-1	0	-1	0	-1	1	0	0	0	NA	-1	0	0	-1	-1	1	0	0	0	1	-1	0	0	1
Chr01_12606280	1	32.8	0	1	0	0	0	0	0	0	-1	-1	1	0	1	1	0	-1	-1	0	-1	1	0	-1	1	-1	0	-1	0	-1	1	0	0	0	NA	-1	0	0	-1	-1	1	0	0	0	1	-1	0	0	1
Chr01_12531991	1	32.8	1	1	0	0	0	0	0	0	-1	-1	1	0	1	1	0	-1	-1	0	-1	1	0	-1	1	-1	0	-1	0	-1	1	0	0	0	NA	-1	0	0	-1	-1	1	0	0	1	1	-1	0	0	1
Chr01_12531741	1	32.8	1	1	1	0	0	0	0	0	-1	-1	1	0	1	1	0	NA	-1	0	-1	1	0	-1	1	-1	0	NA	0	-1	1	0	0	0	NA	-1	0	0	-1	-1	1	0	0	1	1	-1	1	1	1
Chr01_12531731	1	32.8	1	1	1	0	0	0	0	0	-1	-1	1	0	1	1	0	-1	-1	0	-1	1	0	-1	1	-1	0	NA	0	-1	1	0	0	0	NA	-1	0	0	-1	-1	1	0	0	0	1	-1	1	1	1
Chr01_12531866	1	33.062	1	1	1	0	0	0	0	0	-1	-1	1	0	1	1	0	-1	-1	0	-1	1	1	-1	1	-1	1	-1	0	-1	1	0	0	0	NA	-1	0	0	-1	-1	1	0	0	0	1	0	0	0	1
Chr01_12530731	1	33.062	0	1	0	NA	0	0	0	NA	-1	-1	1	0	1	1	0	-1	-1	NA	-1	1	0	-1	1	-1	0	-1	0	-1	1	0	0	0	NA	-1	0	0	-1	-1	1	0	0	0	1	-1	0	0	1
Chr01_12530579	1	33.062	0	1	0	0	0	0	0	0	-1	-1	1	0	1	1	0	-1	-1	0	-1	1	0	-1	1	-1	0	-1	0	-1	1	0	0	0	NA	-1	0	0	-1	-1	1	0	0	0	1	-1	0	0	1
Chr01_12530810	1	33.062	0	1	0	NA	0	0	0	NA	-1	-1	1	1	1	1	NA	-1	NA	NA	-1	1	NA	-1	1	NA	NA	-1	0	-1	1	0	0	0	NA	-1	0	0	-1	-1	NA	-1	0	0	NA	-1	0	0	1
Chr01_12530749	1	33.062	0	1	0	NA	0	0	0	NA	-1	-1	1	NA	1	1	0	-1	-1	NA	-1	1	0	-1	1	-1	-1	-1	0	-1	1	0	0	0	NA	-1	0	0	-1	-1	1	0	0	0	1	-1	0	0	1
Chr01_12506399	1	33.323	0	1	0	0	0	0	0	NA	-1	-1	1	0	1	1	0	-1	-1	0	-1	1	0	-1	1	-1	0	-1	0	-1	1	0	0	0	NA	-1	0	0	-1	-1	1	0	0	0	1	-1	0	0	1
Chr01_12515917	1	33.323	0	1	0	0	0	0	0	0	-1	-1	1	0	1	1	0	-1	-1	0	-1	1	0	-1	1	-1	0	-1	0	-1	1	0	0	0	NA	-1	0	0	-1	-1	1	0	0	0	1	-1	0	0	1
Chr01_12515966	1	33.323	0	1	0	0	0	0	0	0	-1	-1	1	0	1	1	0	-1	-1	0	-1	1	0	-1	1	-1	0	-1	0	-1	1	0	0	0	NA	-1	0	0	-1	-1	1	0	0	0	1	-1	0	0	1
Chr01_12515768	1	33.323	0	1	0	0	0	0	0	0	-1	-1	1	0	1	1	0	-1	-1	0	-1	1	0	-1	1	-1	0	-1	0	-1	1	0	0	0	NA	-1	0	0	-1	-1	1	0	0	0	1	-1	0	0	1
Chr01_12506018	1	33.323	0	1	0	0	0	0	0	0	-1	-1	1	0	1	1	0	-1	-1	0	-1	1	0	-1	1	-1	0	-1	0	-1	1	0	0	0	NA	-1	0	0	-1	-1	1	0	0	0	1	-1	0	0	1
Chr01_12526712	1	33.323	0	1	0	0	0	0	0	0	-1	-1	1	0	1	1	0	-1	-1	0	-1	1	0	-1	1	-1	0	-1	0	-1	1	0	0	0	-1	-1	0	0	-1	-1	1	0	0	0	1	-1	0	0	1
Chr01_12515845	1	33.323	0	1	0	0	0	0	0	0	-1	-1	1	0	1	1	0	-1	-1	0	-1	1	0	-1	1	-1	0	-1	0	-1	1	0	0	0	NA	-1	0	0	-1	-1	1	0	0	0	1	-1	0	0	1
Chr01_12527016	1	33.323	0	1	0	0	0	0	0	0	-1	-1	1	0	1	1	0	-1	-1	0	-1	1	0	-1	1	-1	0	-1	0	-1	1	0	0	0	NA	-1	0	0	-1	-1	1	0	0	0	1	-1	0	0	1
Chr01_12516005	1	33.323	0	1	0	0	0	0	0	0	-1	-1	1	0	1	1	0	-1	-1	0	-1	1	0	-1	1	-1	0	-1	0	-1	1	0	0	0	NA	-1	0	0	-1	-1	1	0	0	0	1	-1	0	0	1
Chr01_12515950	1	33.323	0	1	0	0	0	0	0	0	-1	-1	1	0	1	1	0	-1	-1	0	-1	1	0	-1	1	-1	0	-1	0	-1	1	0	0	0	NA	-1	0	0	-1	-1	1	0	0	0	1	-1	0	0	1
Chr01_12506183	1	33.323	0	1	0	0	0	0	0	0	-1	-1	1	0	1	1	0	-1	-1	0	-1	1	0	-1	1	-1	0	-1	0	-1	1	0	0	0	-1	-1	0	0	-1	-1	1	0	0	0	1	-1	0	0	1
Chr01_12516154	1	33.323	0	1	0	0	0	0	0	NA	-1	-1	1	0	1	1	0	-1	NA	0	-1	1	0	-1	1	-1	1	-1	0	-1	1	0	0	0	NA	-1	0	0	-1	-1	1	0	0	0	1	-1	0	0	1
Chr01_12505963	1	33.323	0	1	0	0	0	0	0	0	-1	-1	1	0	1	1	0	-1	-1	0	-1	1	0	-1	1	-1	0	-1	0	-1	1	0	0	0	NA	-1	0	0	-1	-1	1	0	0	0	1	-1	0	0	1
Chr01_12526990	1	33.323	0	1	0	0	0	0	0	0	-1	-1	1	0	1	1	0	-1	-1	0	-1	1	0	-1	1	-1	0	-1	0	-1	1	0	0	0	NA	-1	0	0	-1	-1	1	0	0	0	1	-1	0	0	1
Chr01_12506243	1	33.323	0	1	0	0	0	0	0	0	-1	-1	1	0	1	1	0	-1	-1	0	-1	1	0	-1	1	-1	0	-1	0	-1	1	0	0	0	-1	-1	0	0	-1	-1	1	0	0	0	1	-1	0	0	1
Chr01_12516081	1	33.323	0	1	0	0	0	0	0	0	-1	-1	1	0	1	1	0	-1	-1	0	-1	1	0	-1	1	-1	0	-1	0	-1	1	0	0	0	NA	-1	0	0	-1	-1	1	0	0	0	1	-1	0	0	1
Chr01_12526883	1	33.323	0	1	0	0	0	0	0	0	-1	-1	1	0	1	1	0	-1	-1	0	-1	1	0	-1	1	-1	0	-1	0	-1	1	0	0	0	NA	-1	0	0	-1	-1	1	0	0	0	1	-1	0	0	1
Chr01_12515814	1	33.323	0	1	0	0	0	0	0	0	-1	-1	1	0	1	1	0	-1	-1	0	-1	1	0	-1	1	-1	0	-1	0	-1	1	0	0	0	NA	-1	0	0	-1	-1	1	0	0	0	1	-1	0	0	1
Chr01_12515863	1	33.323	0	1	0	0	0	0	0	0	-1	-1	1	0	1	1	1	-1	NA	0	-1	1	0	-1	1	-1	0	-1	0	-1	1	0	0	0	NA	-1	0	0	-1	-1	NA	0	0	0	1	-1	0	0	1
Chr01_12505999	1	33.323	0	1	0	0	0	0	0	0	-1	-1	1	0	1	1	0	-1	-1	0	-1	1	0	-1	1	-1	0	-1	0	-1	1	0	0	0	NA	-1	0	0	-1	-1	1	0	0	0	1	-1	0	0	1
Chr01_12510269	1	33.585	0	1	0	0	0	0	0	0	-1	-1	1	0	1	1	0	-1	-1	0	-1	1	0	-1	1	-1	0	-1	0	-1	1	0	0	0	NA	-1	0	0	-1	-1	1	0	0	0	1	-1	0	0	1
Chr01_12491029	1	33.585	0	1	0	0	0	0	0	0	-1	-1	1	0	1	1	0	-1	-1	0	-1	1	0	-1	1	-1	0	-1	0	-1	1	0	0	0	NA	-1	0	0	-1	-1	1	0	0	0	1	-1	0	0	1
Chr01_12491184	1	33.585	0	1	0	0	0	0	0	0	-1	-1	1	0	1	1	0	-1	-1	0	-1	1	0	-1	1	-1	0	-1	0	-1	1	0	0	0	NA	-1	0	0	-1	-1	1	0	0	0	1	-1	0	0	1
Chr01_12491002	1	33.585	0	1	0	0	0	0	0	0	-1	-1	1	0	1	1	0	-1	-1	0	-1	1	0	-1	1	-1	0	-1	0	-1	1	0	0	0	NA	-1	0	0	-1	-1	1	0	0	0	1	-1	0	0	1
Chr01_12490963	1	33.585	0	1	0	0	0	0	0	0	-1	-1	1	0	1	1	0	-1	-1	0	-1	1	0	-1	1	-1	0	-1	0	-1	1	0	0	0	NA	-1	0	0	-1	-1	1	0	0	0	1	-1	0	0	1
Chr01_12506040	1	33.585	0	1	0	0	0	0	0	0	0	0	1	0	1	1	0	0	0	0	0	1	0	0	1	0	0	0	0	0	1	0	0	0	NA	0	0	0	0	0	1	0	0	0	1	0	0	0	1
Chr01_12476854	1	33.585	0	1	0	0	0	0	0	0	-1	-1	1	0	1	1	0	-1	-1	0	-1	1	0	-1	1	-1	0	-1	0	-1	1	0	0	0	NA	-1	0	0	-1	-1	1	0	0	0	1	-1	0	0	1
Chr01_12486772	1	33.585	0	1	0	0	0	0	0	0	-1	-1	1	0	1	1	0	-1	-1	0	-1	1	0	-1	1	-1	0	-1	0	-1	1	0	0	0	NA	-1	0	0	-1	-1	1	0	0	0	1	-1	0	0	1
Chr01_12476970	1	33.585	0	1	0	0	0	0	0	0	-1	-1	1	0	1	1	0	-1	-1	0	-1	1	0	-1	1	-1	0	-1	0	-1	1	0	0	0	NA	-1	0	0	-1	-1	1	0	0	0	1	-1	0	0	1
Chr01_12441068	1	33.585	0	1	0	-1	0	0	0	0	-1	-1	1	0	1	1	0	-1	-1	0	-1	1	0	-1	1	-1	0	-1	0	-1	1	0	0	0	NA	-1	0	0	-1	-1	1	0	0	0	1	-1	0	0	1
Chr01_12490860	1	33.585	0	1	0	0	0	0	0	0	-1	-1	1	0	1	1	0	-1	-1	0	-1	1	0	-1	1	-1	0	-1	0	-1	1	0	0	0	NA	-1	0	0	-1	-1	1	0	0	0	1	-1	0	0	1
Chr01_12486951	1	33.585	0	1	0	0	0	0	0	0	-1	-1	1	0	1	1	0	-1	-1	0	-1	1	0	-1	1	-1	0	-1	0	-1	1	0	0	0	NA	-1	0	0	-1	-1	1	0	0	0	1	-1	0	0	1
Chr01_12460343	1	33.585	0	1	0	0	0	0	0	0	-1	-1	1	0	1	1	0	-1	-1	0	-1	1	0	-1	1	-1	0	-1	0	-1	1	0	0	0	NA	-1	0	0	-1	-1	1	0	0	0	1	-1	0	0	1
Chr01_12476688	1	33.585	0	1	0	0	0	0	0	0	-1	-1	1	0	1	1	0	-1	-1	0	-1	1	0	-1	1	-1	0	-1	0	-1	1	0	0	0	NA	-1	0	0	-1	-1	1	0	0	0	1	-1	0	0	1
Chr01_12486832	1	33.585	0	1	0	0	0	0	0	0	-1	-1	1	0	1	1	0	-1	-1	0	-1	1	0	-1	1	-1	0	-1	0	-1	1	0	0	0	NA	-1	0	0	-1	-1	1	0	0	0	1	-1	0	0	1
Chr01_12486778	1	33.585	0	1	0	0	0	0	0	0	-1	-1	1	0	1	1	0	-1	-1	0	-1	1	0	-1	1	-1	0	-1	0	-1	1	0	0	0	NA	-1	0	0	-1	-1	1	0	0	0	1	-1	0	0	1
Chr01_12456454	1	33.585	0	1	0	0	0	0	0	0	-1	-1	1	0	1	1	0	-1	-1	0	-1	1	0	-1	1	-1	0	-1	0	-1	1	0	0	0	NA	-1	0	0	-1	-1	1	0	0	0	1	-1	0	0	1
Chr01_12460467	1	33.585	0	1	0	0	0	0	0	0	-1	-1	1	0	1	1	0	-1	-1	0	-1	1	0	-1	1	-1	0	-1	0	-1	1	0	0	0	NA	-1	0	0	-1	-1	1	0	0	0	1	-1	0	0	1
Chr01_12490845	1	33.585	0	1	0	0	0	0	0	0	-1	-1	1	0	1	1	0	-1	-1	0	-1	1	0	-1	1	-1	0	-1	0	-1	1	0	0	0	NA	-1	0	0	-1	-1	1	0	0	0	1	-1	0	0	1
Chr01_12486706	1	33.585	0	1	0	0	0	0	0	0	-1	-1	1	0	1	1	0	-1	-1	0	-1	1	0	-1	1	-1	0	-1	0	-1	1	0	0	0	NA	-1	0	0	-1	-1	1	0	0	0	1	-1	0	0	1
Chr01_12456553	1	33.585	0	1	0	0	0	0	0	0	-1	-1	1	0	1	1	0	-1	-1	0	-1	1	0	-1	1	-1	0	-1	0	-1	1	0	0	0	NA	-1	0	0	-1	-1	1	0	0	0	1	-1	0	0	1
Chr01_12490840	1	33.585	0	1	0	0	0	0	0	0	-1	-1	1	0	1	1	0	-1	-1	0	-1	1	0	-1	1	-1	0	-1	0	-1	1	0	0	0	NA	-1	0	0	-1	-1	1	0	0	0	1	-1	0	0	1
Chr01_12456221	1	33.585	0	1	0	0	0	0	0	0	-1	-1	1	0	1	1	0	-1	-1	0	-1	1	0	-1	1	-1	0	-1	0	-1	1	0	0	0	NA	-1	0	0	-1	-1	1	0	0	0	1	-1	0	0	1
Chr01_12476948	1	33.585	0	1	0	0	0	0	0	0	-1	-1	1	0	1	1	0	-1	-1	0	-1	1	0	-1	1	-1	0	-1	0	-1	1	0	0	0	NA	-1	0	0	-1	-1	1	0	0	0	1	-1	0	0	1
Chr01_12432693	1	34.11	0	1	0	0	0	0	0	0	-1	-1	1	0	1	1	0	-1	-1	0	-1	1	0	-1	1	-1	0	-1	0	-1	1	0	0	0	NA	-1	0	0	-1	-1	1	0	0	0	1	-1	0	0	1
Chr01_12352763	1	34.11	0	1	0	0	0	0	0	0	-1	-1	1	0	1	1	0	-1	-1	0	-1	1	0	-1	1	-1	0	-1	0	-1	1	0	0	0	NA	-1	0	0	-1	-1	1	0	0	0	1	-1	0	0	1
Chr01_12321596	1	34.11	0	1	0	0	0	0	0	0	-1	-1	1	0	1	1	0	-1	-1	0	-1	1	0	-1	1	-1	0	-1	0	-1	1	0	0	0	NA	-1	0	0	-1	-1	1	0	0	0	1	-1	0	0	1
Chr01_12383302	1	34.11	0	1	0	0	0	0	0	0	-1	-1	1	0	1	1	0	-1	-1	0	-1	1	0	-1	1	-1	0	-1	0	-1	1	0	0	0	NA	-1	0	0	-1	-1	1	0	0	0	1	-1	0	0	1
Chr01_12361074	1	34.11	0	1	0	0	0	0	0	0	-1	-1	1	0	1	1	0	-1	-1	0	-1	1	0	-1	1	-1	0	-1	0	-1	1	0	0	0	NA	-1	0	0	-1	-1	1	0	0	0	1	-1	0	0	1
Chr01_12393100	1	34.11	0	1	0	0	0	0	0	0	-1	-1	1	0	1	1	0	-1	-1	0	-1	1	0	-1	1	-1	NA	-1	0	-1	1	0	0	0	NA	-1	0	0	-1	-1	1	0	NA	0	1	-1	0	0	1
Chr01_12340080	1	34.11	0	1	0	0	0	0	0	0	-1	-1	1	0	1	1	0	-1	-1	0	-1	1	0	-1	1	-1	0	-1	0	-1	1	0	0	0	NA	-1	0	0	-1	-1	1	0	0	0	1	-1	0	0	1
Chr01_12360680	1	34.11	0	1	0	0	0	0	0	0	-1	-1	1	0	1	1	0	-1	-1	0	-1	1	0	-1	1	-1	0	-1	0	-1	1	0	0	0	NA	-1	0	0	-1	-1	1	0	0	0	1	-1	0	0	1
Chr01_12432770	1	34.11	0	1	0	0	0	0	0	0	-1	-1	1	0	1	1	0	-1	-1	0	-1	1	0	-1	1	-1	0	-1	0	-1	1	0	0	0	NA	-1	0	0	-1	-1	1	0	0	0	1	-1	0	0	1
Chr01_12340122	1	34.11	0	1	0	0	0	0	0	0	-1	-1	1	0	1	1	0	-1	-1	0	-1	1	0	-1	1	-1	0	-1	0	-1	1	0	0	0	NA	-1	0	0	-1	-1	1	0	0	0	1	-1	0	0	1
Chr01_12353034	1	34.11	0	1	0	0	0	0	0	0	-1	-1	1	0	1	1	0	-1	-1	0	-1	1	0	-1	1	-1	0	-1	0	-1	1	0	0	0	NA	-1	0	0	-1	-1	1	0	0	0	1	-1	0	0	1
Chr01_12361123	1	34.11	0	1	0	0	0	0	0	0	-1	-1	1	0	1	1	0	-1	-1	0	-1	1	0	-1	1	-1	0	-1	0	-1	1	0	0	0	NA	-1	0	0	-1	-1	1	0	0	0	1	-1	0	0	1
Chr01_12353088	1	34.11	0	1	0	0	0	0	0	0	-1	-1	1	0	1	1	0	-1	-1	0	-1	1	0	-1	1	-1	0	-1	0	-1	1	0	0	0	NA	-1	0	0	-1	-1	1	0	0	0	1	-1	0	0	1
Chr01_12361027	1	34.11	0	1	0	0	0	0	0	0	-1	-1	1	0	1	1	0	-1	-1	0	-1	1	0	-1	1	-1	0	-1	0	-1	1	0	0	0	NA	-1	0	0	-1	-1	1	0	0	0	1	-1	0	0	1
Chr01_12352775	1	34.11	0	1	0	0	0	0	0	0	-1	-1	1	0	1	1	0	-1	-1	0	-1	1	0	-1	1	-1	0	-1	0	-1	1	0	0	0	NA	-1	0	0	-1	-1	1	0	0	0	1	-1	0	0	1
Chr01_12432787	1	34.11	0	1	0	0	0	0	0	0	-1	-1	1	0	1	1	0	-1	-1	0	-1	1	0	-1	1	-1	0	-1	0	-1	1	0	0	0	NA	-1	0	0	-1	-1	1	0	0	0	1	-1	0	0	1
Chr01_12353309	1	34.11	0	1	0	0	0	0	0	0	-1	-1	1	0	1	1	0	-1	-1	0	-1	1	0	-1	1	-1	0	-1	0	-1	1	0	0	0	NA	-1	0	0	-1	-1	1	0	0	0	1	-1	0	0	1
Chr01_12432739	1	34.11	0	1	0	0	0	0	0	0	-1	-1	1	0	1	1	0	-1	-1	0	-1	1	0	-1	1	-1	0	-1	0	-1	1	0	0	0	NA	-1	0	0	-1	-1	1	0	0	0	1	-1	0	0	1
Chr01_12353003	1	34.11	1	1	1	0	0	0	0	1	0	1	1	1	1	1	0	0	1	1	0	1	1	0	1	0	1	0	0	1	1	1	0	1	NA	0	0	1	0	0	1	0	1	1	1	0	1	0	1
Chr01_12340107	1	34.11	0	1	0	0	0	0	0	0	-1	-1	1	0	1	1	0	-1	-1	0	-1	1	0	-1	1	-1	0	-1	0	-1	1	0	0	0	NA	-1	0	0	-1	-1	1	0	0	0	1	-1	0	0	1
Chr01_12392954	1	34.11	0	1	0	0	0	0	0	0	-1	-1	1	0	1	1	0	-1	-1	0	-1	1	0	-1	1	-1	0	-1	0	-1	1	0	0	0	NA	-1	0	0	-1	-1	1	0	0	0	1	-1	0	0	1
Chr01_12340331	1	34.11	0	1	0	0	0	0	0	0	-1	-1	1	0	1	1	0	-1	-1	0	-1	1	0	-1	1	-1	0	-1	0	-1	1	0	0	0	NA	-1	0	0	-1	-1	1	0	0	0	1	-1	0	0	1
Chr01_12360755	1	34.11	0	1	0	0	0	0	0	0	-1	-1	1	0	1	1	0	-1	-1	0	-1	1	0	-1	1	-1	0	-1	0	-1	1	0	0	0	NA	-1	0	0	-1	-1	1	0	0	0	1	-1	0	0	1
Chr01_12383016	1	34.11	0	1	0	0	0	0	0	0	-1	-1	1	0	1	1	0	-1	-1	0	-1	1	0	-1	1	-1	0	-1	0	-1	1	0	0	0	NA	-1	0	0	-1	-1	1	0	0	0	1	-1	0	0	1
Chr01_12353270	1	34.11	0	1	0	0	0	0	0	0	-1	-1	1	0	1	1	0	-1	-1	0	-1	1	0	-1	1	-1	0	-1	0	-1	1	0	0	0	NA	-1	0	0	-1	-1	1	0	0	0	1	-1	0	0	1
Chr01_12383318	1	34.11	0	1	0	0	0	0	0	0	-1	-1	1	0	1	1	0	-1	-1	0	-1	1	0	-1	1	-1	0	-1	0	-1	1	0	0	0	NA	-1	0	0	-1	-1	1	0	0	0	1	-1	0	0	1
Chr01_12432699	1	34.11	0	1	0	0	0	0	0	0	-1	-1	1	0	1	1	0	-1	-1	0	-1	1	0	-1	1	-1	0	-1	0	-1	1	0	0	0	NA	-1	0	0	-1	-1	1	0	0	0	1	-1	0	0	1
Chr01_12383222	1	34.11	0	1	0	0	0	0	0	0	-1	-1	1	0	1	1	0	-1	-1	0	-1	1	0	-1	1	-1	0	-1	0	-1	1	0	0	0	NA	-1	0	0	-1	-1	1	0	0	0	1	-1	0	0	1
Chr01_12432721	1	34.11	0	1	0	0	0	0	0	0	-1	-1	1	0	1	1	0	-1	-1	0	-1	1	0	-1	1	-1	0	-1	0	-1	1	0	0	0	NA	-1	0	0	-1	-1	1	0	0	0	1	-1	0	0	1
Chr01_12432776	1	34.11	0	1	0	0	0	0	0	0	-1	-1	1	0	1	1	0	-1	-1	0	-1	1	0	-1	1	-1	0	-1	0	-1	1	0	0	0	NA	-1	0	0	-1	-1	1	0	0	0	1	-1	0	0	1
Chr01_12360986	1	34.11	0	1	0	0	0	0	0	0	-1	-1	1	0	1	1	0	-1	-1	0	-1	1	0	-1	1	-1	0	-1	0	-1	1	0	0	0	NA	-1	0	0	-1	-1	1	0	0	0	1	-1	0	0	1
Chr01_12361103	1	34.11	0	1	0	0	0	0	0	0	-1	-1	1	0	1	1	0	-1	-1	0	-1	1	0	-1	1	-1	0	-1	0	-1	1	0	0	0	NA	-1	0	0	-1	-1	1	0	0	0	1	-1	0	0	1
Chr01_12353346	1	34.11	0	1	0	0	0	0	0	0	-1	-1	1	0	1	1	0	-1	-1	0	-1	1	0	-1	1	-1	0	-1	0	-1	1	0	0	0	NA	-1	0	0	-1	-1	1	0	0	0	1	-1	0	0	1
Chr01_12321736	1	34.11	0	1	0	0	0	0	0	0	-1	-1	1	0	1	1	0	-1	-1	0	-1	1	0	-1	1	-1	0	-1	0	-1	1	0	0	0	NA	-1	0	0	-1	-1	1	0	0	0	1	-1	0	0	1
Chr01_12339961	1	34.11	0	1	0	0	0	0	0	0	-1	-1	1	0	1	1	0	-1	-1	0	-1	1	0	-1	1	-1	0	-1	0	-1	1	0	0	0	NA	-1	0	0	-1	-1	1	0	0	0	1	-1	0	0	1
Chr01_12340399	1	34.11	0	1	0	0	0	0	0	0	-1	-1	1	0	1	1	0	-1	-1	0	-1	1	0	-1	1	-1	0	-1	0	-1	1	0	0	0	NA	-1	0	0	-1	-1	1	0	0	0	1	-1	0	0	1
Chr01_12361011	1	34.11	0	1	0	0	0	0	0	0	-1	-1	1	0	1	1	0	-1	-1	0	-1	1	0	-1	1	-1	0	-1	0	-1	1	0	0	0	NA	-1	0	0	-1	-1	1	0	0	0	1	-1	0	0	1
Chr01_12383184	1	34.11	0	1	0	0	0	0	0	0	-1	-1	1	0	1	1	0	-1	-1	0	-1	1	0	-1	1	-1	0	-1	0	-1	1	0	0	0	NA	-1	0	0	-1	-1	1	0	0	0	1	-1	0	0	1
Chr01_12424635	1	34.372	0	1	0	0	0	0	0	0	-1	-1	1	0	1	1	0	-1	-1	0	-1	1	0	-1	1	-1	0	-1	0	-1	1	0	0	0	NA	-1	0	0	-1	-1	1	0	0	0	1	-1	0	0	1
Chr01_12393222	1	34.372	0	1	0	0	0	0	0	0	-1	-1	1	-1	1	1	0	-1	-1	0	-1	1	0	-1	1	-1	0	-1	0	-1	1	0	0	-1	NA	-1	0	0	-1	-1	1	0	0	0	1	-1	0	0	1
Chr01_12393157	1	34.372	0	1	0	0	0	0	0	0	-1	-1	1	-1	1	1	0	-1	-1	0	-1	1	0	-1	1	-1	0	-1	0	-1	1	0	0	0	NA	-1	0	0	-1	-1	1	0	NA	0	1	-1	0	0	1
Chr01_12393300	1	34.372	-1	1	0	0	0	0	0	0	-1	-1	1	0	1	1	0	-1	-1	0	-1	1	0	-1	1	-1	0	-1	0	-1	1	0	0	0	NA	-1	0	0	-1	-1	1	0	0	1	1	-1	0	0	1
Chr01_12393088	1	34.372	0	1	0	0	0	0	0	0	-1	-1	1	0	1	1	0	-1	-1	0	-1	1	0	-1	1	-1	NA	-1	0	-1	1	0	0	0	NA	-1	0	0	-1	-1	1	0	NA	0	1	-1	0	-1	1
Chr01_12340441	1	34.372	0	1	0	0	0	0	0	0	-1	-1	1	0	1	1	0	-1	-1	0	-1	1	0	-1	1	-1	0	-1	0	-1	1	0	0	0	NA	-1	0	0	-1	-1	1	0	0	0	1	-1	0	0	1
Chr01_12352810	1	34.372	0	1	0	0	0	0	0	0	-1	-1	1	0	1	1	0	-1	-1	0	-1	1	0	-1	1	-1	0	-1	0	-1	1	0	0	0	-1	-1	0	0	-1	-1	1	0	0	0	1	-1	0	0	1
Chr01_12393150	1	34.372	0	1	0	0	0	0	0	0	-1	-1	1	-1	1	1	0	-1	-1	0	-1	1	0	-1	1	-1	0	-1	0	-1	1	0	0	0	NA	-1	0	0	-1	-1	1	0	NA	1	1	-1	0	0	1
Chr01_12321576	1	34.372	0	1	0	0	0	0	0	0	-1	-1	1	0	1	1	0	-1	-1	0	-1	1	0	-1	1	-1	0	-1	0	-1	1	0	0	0	NA	-1	0	0	-1	-1	1	0	0	0	1	-1	0	0	1
Chr01_12432934	1	34.372	0	1	0	0	0	0	0	0	-1	-1	1	0	1	1	0	-1	-1	0	-1	1	0	-1	1	-1	0	-1	0	-1	1	0	0	0	NA	0	0	0	-1	-1	1	0	0	0	1	-1	0	0	1
Chr01_12299244	1	34.634	0	1	0	0	0	0	0	0	-1	-1	1	0	1	1	0	-1	-1	0	-1	1	0	-1	1	0	0	-1	0	-1	1	0	0	0	NA	-1	0	0	-1	-1	1	0	0	0	1	-1	0	0	1
Chr01_12299249	1	34.634	0	1	0	0	0	0	0	0	-1	-1	1	0	1	1	0	-1	-1	0	-1	1	0	-1	1	0	0	-1	0	-1	1	0	0	0	NA	-1	0	0	-1	-1	1	0	0	0	1	-1	0	0	1
Chr01_12288171	1	34.634	0	1	0	0	0	0	0	0	-1	-1	1	0	1	1	0	-1	-1	0	-1	1	0	-1	1	0	0	-1	0	-1	1	0	0	0	NA	-1	0	0	-1	-1	1	0	0	0	1	-1	0	0	1
Chr01_12299370	1	34.634	0	1	0	0	0	0	0	0	-1	-1	1	0	1	1	0	-1	-1	0	-1	1	0	-1	1	0	0	-1	0	-1	1	0	0	0	NA	-1	0	0	-1	-1	1	0	0	0	1	-1	0	0	1
Chr01_12288045	1	34.634	0	1	0	0	0	0	0	0	-1	-1	1	0	1	1	0	-1	-1	0	-1	1	0	-1	1	0	0	-1	0	-1	1	0	0	0	NA	-1	0	0	-1	-1	1	0	0	0	1	-1	0	0	1
Chr01_12261642	1	34.634	0	1	0	0	0	0	0	0	-1	-1	1	0	1	1	0	-1	-1	0	-1	1	0	-1	1	0	0	-1	0	-1	1	0	0	0	NA	-1	0	0	-1	-1	1	0	0	0	1	-1	0	0	1
Chr01_12299214	1	34.634	0	1	0	0	0	0	0	0	-1	-1	1	0	1	1	0	-1	-1	0	-1	1	0	-1	1	0	0	-1	0	-1	1	0	0	0	NA	-1	0	0	-1	-1	1	0	0	0	1	-1	0	0	1
Chr01_12261531	1	34.634	1	1	1	0	0	0	0	1	0	1	1	1	1	1	0	0	1	1	0	1	1	0	1	1	1	0	0	1	1	1	0	1	NA	0	0	1	0	0	1	0	1	1	1	0	1	0	1
Chr01_12253510	1	34.634	0	1	0	0	0	0	0	0	-1	-1	1	0	1	1	0	-1	-1	0	-1	1	0	-1	1	0	0	-1	0	-1	1	0	0	0	NA	-1	0	0	-1	-1	1	0	0	0	1	-1	0	0	1
Chr01_12253463	1	34.634	0	1	0	0	0	0	0	0	-1	-1	1	0	1	1	0	-1	-1	0	-1	1	0	-1	1	0	0	-1	0	-1	1	0	0	0	NA	-1	0	0	-1	-1	1	0	0	0	1	-1	0	0	1
Chr01_12261698	1	34.634	0	1	0	0	0	0	0	0	-1	-1	1	0	1	1	0	-1	-1	0	-1	1	0	-1	1	0	0	-1	0	-1	1	0	0	0	NA	-1	0	0	-1	-1	1	0	0	0	1	-1	0	0	1
Chr01_12288288	1	34.634	0	1	0	0	0	0	0	0	-1	-1	1	0	1	1	0	-1	-1	0	-1	1	0	-1	1	0	0	-1	0	-1	1	0	0	0	NA	-1	0	0	-1	-1	1	0	0	0	1	-1	0	0	1
Chr01_12288180	1	34.634	0	1	0	0	0	0	0	0	-1	-1	1	0	1	1	0	-1	-1	0	-1	1	0	-1	1	0	0	-1	0	-1	1	0	0	0	NA	-1	0	0	-1	-1	1	0	0	0	1	-1	0	0	1
Chr01_12288088	1	34.634	0	1	0	0	0	0	0	0	-1	-1	1	0	1	1	0	-1	-1	0	-1	1	0	-1	1	0	0	-1	0	-1	1	0	0	0	NA	-1	0	0	-1	-1	1	0	0	0	1	-1	0	0	1
Chr01_12253484	1	34.634	0	1	0	0	0	0	0	0	-1	-1	1	0	1	1	0	-1	-1	0	-1	1	0	-1	1	0	0	-1	0	-1	1	0	0	0	NA	-1	0	0	-1	-1	1	0	0	0	1	-1	0	0	1
Chr01_12261746	1	34.634	0	1	0	0	0	0	0	0	-1	-1	1	0	1	1	0	-1	-1	0	-1	1	0	-1	1	0	0	-1	0	-1	1	0	0	0	NA	-1	0	0	-1	-1	1	0	0	0	1	-1	0	0	1
Chr01_12310970	1	34.634	0	1	0	0	0	0	0	0	-1	-1	1	0	1	1	0	-1	-1	0	-1	1	0	-1	1	0	0	-1	0	-1	1	0	0	0	NA	-1	0	0	-1	-1	1	0	0	0	1	-1	0	0	1
Chr01_12253310	1	34.634	0	1	0	0	0	0	0	0	-1	-1	1	0	1	1	0	-1	-1	0	-1	1	0	-1	1	0	0	-1	0	-1	1	0	0	0	NA	-1	0	0	-1	-1	1	0	0	0	1	-1	0	0	1
Chr01_12310979	1	34.634	0	1	0	0	0	0	0	0	-1	-1	1	0	1	1	0	-1	-1	0	-1	1	0	-1	1	0	0	-1	0	-1	1	0	0	0	NA	-1	0	0	-1	-1	1	0	0	0	1	-1	0	0	1
Chr01_12253584	1	34.634	0	1	0	0	0	0	0	0	-1	-1	1	0	1	1	0	-1	-1	0	-1	1	0	-1	1	0	0	-1	0	-1	1	0	0	0	NA	-1	0	0	-1	-1	1	0	0	0	1	-1	0	0	1
Chr01_12288135	1	34.634	0	1	0	0	0	0	0	0	-1	-1	1	0	1	1	0	-1	-1	0	-1	1	0	-1	1	0	0	-1	0	-1	1	0	0	0	NA	-1	0	0	-1	-1	1	0	0	0	1	-1	0	0	1
Chr01_12300857	1	34.634	1	NA	1	0	0	0	0	NA	0	1	1	1	1	1	NA	0	1	1	0	1	1	0	1	1	1	0	0	1	1	1	0	1	NA	0	0	1	0	0	1	0	1	1	1	1	1	0	1
Chr01_12253427	1	34.634	0	1	0	0	0	0	0	0	-1	-1	1	0	1	1	0	-1	-1	0	-1	1	0	-1	1	0	0	-1	0	-1	1	0	0	0	NA	-1	0	0	-1	-1	1	0	0	0	1	-1	0	0	1
Chr01_12253505	1	34.634	0	1	0	0	0	0	0	0	-1	-1	1	0	1	1	0	-1	-1	0	-1	1	0	-1	1	0	0	-1	0	-1	1	0	0	0	NA	-1	0	0	-1	-1	1	0	0	0	1	-1	0	0	1
Chr01_12261601	1	34.634	0	1	0	0	0	0	0	0	-1	-1	1	0	1	1	0	-1	-1	0	-1	1	0	-1	1	0	0	-1	0	-1	1	0	0	0	-1	-1	0	0	-1	-1	1	0	0	0	1	-1	0	0	1
Chr01_12299262	1	34.634	0	1	0	0	0	0	0	0	-1	-1	1	0	1	1	0	-1	-1	0	-1	1	0	-1	1	0	0	-1	0	-1	1	0	0	0	NA	-1	0	0	-1	-1	1	0	0	0	1	-1	0	0	1
Chr01_12261587	1	34.634	0	1	0	0	0	0	0	0	-1	-1	1	0	1	1	0	-1	-1	0	-1	1	0	-1	1	0	0	-1	0	-1	1	0	0	0	-1	-1	0	0	-1	-1	1	0	0	0	1	-1	0	0	1
Chr01_12300924	1	34.896	0	1	0	0	0	0	0	NA	-1	-1	1	1	1	1	NA	-1	-1	0	-1	1	0	-1	1	0	0	-1	0	-1	NA	NA	0	0	NA	-1	0	-1	-1	-1	1	0	0	0	1	-1	0	0	1
Chr01_12288472	1	34.896	1	1	1	0	0	0	0	1	0	1	1	1	1	1	0	0	1	0	NA	1	1	0	1	1	1	0	0	1	1	1	0	1	NA	0	0	1	0	0	1	0	1	1	1	0	1	0	1
Chr01_12288352	1	34.896	0	1	0	0	0	0	0	0	-1	-1	1	0	1	1	0	-1	-1	0	-1	1	0	-1	1	0	0	-1	0	-1	1	0	0	0	NA	-1	0	0	-1	-1	1	0	0	0	1	-1	0	0	1
Chr01_12299423	1	34.896	0	1	0	0	0	0	0	0	-1	-1	1	0	1	1	0	-1	-1	0	-1	1	0	-1	1	0	0	-1	0	-1	1	0	0	0	NA	-1	0	0	-1	-1	1	0	0	0	1	-1	0	0	1
Chr01_12300865	1	34.896	1	NA	1	0	0	0	0	NA	0	1	1	1	1	1	NA	0	1	1	0	1	1	0	1	1	1	0	0	1	1	1	0	1	NA	0	0	1	0	0	1	0	1	1	1	1	1	0	1
Chr01_12299509	1	34.896	0	1	0	0	0	0	0	0	-1	-1	1	0	1	1	0	-1	-1	0	-1	1	0	-1	1	0	0	-1	0	-1	1	0	0	0	NA	-1	0	0	-1	-1	1	0	0	0	1	-1	0	0	1
Chr01_12299223	1	34.896	0	1	0	0	0	0	0	0	-1	-1	1	0	1	1	0	-1	-1	0	-1	1	0	-1	1	0	0	-1	0	-1	1	0	0	0	NA	-1	0	0	-1	-1	1	0	0	0	1	-1	0	0	1
Chr01_12261941	1	34.896	0	1	0	0	0	0	0	0	-1	-1	1	0	1	1	0	-1	-1	0	-1	1	0	-1	1	0	0	-1	0	-1	1	0	0	0	NA	-1	0	0	-1	-1	1	0	0	0	1	-1	0	0	1
Chr01_12189737	1	34.896	0	1	0	0	0	0	0	0	-1	-1	1	0	1	1	NA	-1	-1	0	-1	1	0	-1	1	0	0	-1	0	-1	1	0	0	0	NA	-1	0	0	-1	-1	1	0	0	0	1	-1	0	0	1
Chr01_12261972	1	34.896	0	1	0	0	0	0	0	0	-1	-1	1	0	1	1	0	-1	-1	0	-1	1	0	-1	1	0	0	-1	0	-1	1	0	0	0	NA	-1	0	0	-1	-1	1	0	0	0	1	-1	0	0	1
Chr01_12143075	1	34.896	0	1	0	0	0	0	0	0	-1	-1	1	0	1	1	0	-1	-1	0	-1	1	0	-1	1	0	0	-1	0	-1	1	0	0	0	NA	-1	0	0	-1	-1	1	0	0	0	1	-1	0	0	1
Chr01_12166193	1	34.896	0	1	0	0	0	0	0	0	-1	-1	0	0	1	1	0	-1	-1	0	-1	1	0	-1	1	0	0	-1	0	-1	1	0	0	0	NA	-1	0	0	-1	-1	1	0	0	0	1	-1	0	0	1
Chr01_12223952	1	34.896	0	1	0	0	0	0	0	0	-1	-1	1	0	1	1	0	-1	-1	0	-1	1	0	-1	1	0	0	-1	0	-1	1	0	0	0	NA	-1	0	0	-1	-1	1	0	0	0	1	-1	0	0	1
Chr01_12299495	1	34.896	0	1	0	0	0	0	0	0	-1	-1	1	0	1	1	0	-1	-1	0	-1	1	0	-1	1	0	0	-1	0	-1	1	0	0	0	NA	-1	0	0	-1	-1	1	0	0	0	1	-1	0	0	1
Chr01_12288401	1	34.896	0	1	0	0	0	0	0	0	-1	-1	1	0	1	1	0	-1	-1	0	-1	1	0	-1	1	0	0	-1	0	-1	1	0	0	0	NA	-1	0	0	-1	-1	1	0	0	0	1	-1	0	0	1
Chr01_12300783	1	34.896	0	1	0	0	0	0	0	0	-1	-1	1	0	1	1	0	-1	-1	0	-1	1	0	-1	1	0	0	-1	0	-1	1	0	0	0	NA	-1	0	0	-1	-1	1	0	NA	0	1	NA	0	0	1
Chr01_12311017	1	34.896	0	1	0	0	0	0	0	0	-1	-1	1	0	1	1	0	-1	-1	0	-1	1	0	-1	1	0	0	-1	0	-1	1	0	0	0	NA	-1	0	0	-1	-1	1	0	0	0	1	-1	0	0	1
Chr01_12224120	1	34.896	0	1	0	0	0	0	0	0	-1	-1	1	0	1	1	0	-1	-1	0	-1	1	0	-1	1	0	0	-1	0	-1	1	0	0	0	NA	-1	0	0	-1	-1	NA	0	0	0	1	-1	0	0	1
Chr01_12299487	1	34.896	0	1	0	0	0	0	0	0	-1	-1	1	0	1	1	0	-1	-1	0	-1	1	0	-1	1	0	0	-1	0	-1	1	0	0	0	NA	-1	0	0	-1	-1	1	0	0	0	1	-1	0	0	1
Chr01_12301049	1	34.896	0	1	0	0	0	-1	0	-1	-1	-1	NA	NA	1	1	0	NA	-1	0	-1	1	0	-1	1	0	NA	-1	0	-1	NA	NA	0	0	NA	-1	0	0	NA	-1	1	0	0	-1	1	-1	0	0	NA
Chr01_12224155	1	34.896	0	1	0	0	0	0	0	-1	-1	-1	1	0	1	1	0	-1	-1	0	-1	1	0	-1	1	0	0	-1	0	-1	1	0	0	0	NA	-1	0	0	-1	-1	1	0	0	0	1	-1	0	0	1
Chr01_12241155	1	34.896	0	1	0	0	0	0	0	0	-1	-1	1	0	1	1	0	-1	-1	0	-1	1	0	-1	1	0	0	-1	0	-1	1	0	0	0	NA	-1	0	0	-1	-1	1	0	0	0	1	-1	0	0	1
Chr01_12279036	1	34.896	0	1	0	1	1	1	1	0	-1	-1	1	0	1	1	1	-1	-1	0	-1	1	0	-1	1	0	0	-1	1	-1	1	0	1	0	NA	-1	1	0	-1	-1	1	1	-1	0	1	-1	0	1	1
Chr01_12300759	1	34.896	0	1	0	0	0	0	0	0	-1	-1	1	0	1	1	0	-1	-1	0	-1	1	0	-1	1	0	0	-1	0	-1	1	0	0	0	NA	-1	0	0	-1	-1	1	0	NA	0	1	-1	0	0	1
Chr01_12166135	1	35.157	0	1	0	0	0	0	0	0	-1	-1	1	0	1	1	0	-1	-1	0	-1	1	0	-1	1	0	0	-1	0	-1	1	0	0	0	NA	-1	0	0	-1	-1	1	0	0	0	1	-1	1	0	1
Chr01_12143191	1	35.157	0	1	0	0	0	0	0	0	-1	-1	1	0	1	1	0	-1	-1	0	-1	1	0	-1	1	0	0	-1	0	-1	1	0	0	0	NA	-1	0	0	-1	-1	1	0	0	0	1	-1	0	0	1
Chr01_12241044	1	35.157	0	1	0	0	0	0	0	0	-1	-1	1	0	1	1	0	-1	-1	0	-1	1	0	-1	1	0	0	-1	0	-1	1	0	0	0	NA	-1	0	0	-1	-1	1	0	0	0	1	-1	0	0	1
Chr01_12165811	1	35.157	0	1	0	0	0	0	0	0	-1	-1	1	0	1	1	0	-1	-1	0	-1	1	0	-1	1	0	0	-1	0	-1	1	0	0	0	NA	-1	0	0	-1	-1	1	0	0	0	1	-1	0	0	1
Chr01_12236295	1	35.157	0	1	0	0	0	0	0	0	-1	-1	1	0	1	1	0	-1	-1	0	-1	1	0	-1	1	0	0	-1	0	-1	1	0	0	0	NA	-1	0	0	-1	-1	1	0	0	0	1	-1	0	0	1
Chr01_12223716	1	35.157	0	1	0	0	0	0	0	0	-1	-1	1	0	1	1	0	-1	-1	0	-1	1	0	-1	1	0	0	-1	0	-1	1	0	0	0	NA	-1	0	0	-1	-1	1	0	0	0	1	-1	0	0	1
Chr01_12224146	1	35.157	0	1	0	0	0	0	0	-1	-1	-1	1	0	1	1	0	-1	-1	0	-1	1	0	0	1	0	0	-1	0	-1	1	0	0	0	NA	-1	0	0	-1	-1	1	0	0	0	1	-1	0	0	1
Chr01_12215544	1	35.157	0	1	0	0	0	0	0	0	-1	-1	1	0	1	1	0	-1	-1	0	-1	1	0	-1	1	0	0	-1	0	-1	1	0	0	0	NA	-1	0	0	-1	-1	1	0	0	0	1	-1	0	0	1
Chr01_12165906	1	35.157	0	1	0	0	0	0	0	0	-1	-1	1	0	1	1	0	-1	-1	0	-1	1	0	-1	1	0	0	-1	0	-1	1	0	0	0	NA	-1	0	0	-1	-1	1	0	0	0	1	-1	0	0	1
Chr01_12096015	1	35.157	1	1	1	0	0	0	0	1	0	1	1	1	1	1	0	0	1	1	0	1	1	0	1	1	1	0	0	1	1	1	0	1	NA	0	0	1	0	0	1	0	1	1	1	0	1	0	1
Chr01_12166233	1	35.157	0	1	0	0	0	0	0	0	-1	-1	1	0	1	1	0	-1	-1	0	-1	1	0	-1	1	0	0	-1	0	-1	1	0	0	0	NA	-1	0	0	-1	-1	1	0	0	0	1	-1	0	0	1
Chr01_12189656	1	35.157	0	1	0	0	0	0	0	0	-1	-1	1	0	1	1	0	-1	-1	0	-1	1	0	-1	1	0	NA	-1	0	-1	1	0	0	0	NA	-1	0	0	-1	-1	1	0	0	0	1	-1	0	0	1
Chr01_12189624	1	35.157	0	1	0	0	0	0	0	0	-1	-1	1	0	1	1	0	-1	-1	0	-1	1	0	-1	1	0	0	-1	0	-1	1	0	0	0	NA	-1	0	0	-1	-1	1	0	0	0	1	-1	0	0	1
Chr01_12241128	1	35.157	0	1	0	0	0	0	0	0	-1	-1	1	0	1	1	0	-1	-1	0	-1	1	0	-1	1	0	0	-1	0	-1	1	0	0	0	NA	-1	0	0	-1	-1	1	0	0	0	1	-1	0	0	1
Chr01_12241148	1	35.157	0	1	0	0	0	0	0	0	-1	-1	1	0	1	1	0	-1	-1	0	-1	1	0	-1	1	0	0	-1	0	-1	1	0	0	0	NA	-1	0	0	-1	-1	1	0	-1	0	1	-1	0	0	1
Chr01_12165931	1	35.157	0	1	0	0	0	0	0	0	-1	-1	1	0	1	1	0	-1	-1	0	-1	1	0	-1	1	0	0	-1	0	-1	1	0	0	0	NA	-1	0	0	-1	-1	1	0	0	0	1	-1	0	0	1
Chr01_12215505	1	35.157	0	1	0	0	0	0	0	0	-1	-1	1	0	1	1	0	-1	-1	0	-1	1	0	-1	1	0	0	-1	0	-1	1	0	0	0	NA	-1	0	0	-1	-1	1	0	0	0	1	-1	0	0	1
Chr01_12236413	1	35.157	0	1	0	0	0	0	0	0	-1	-1	1	0	1	1	0	-1	-1	0	-1	1	0	-1	1	0	0	-1	0	-1	1	0	0	0	NA	-1	0	0	-1	-1	1	0	0	0	1	-1	0	0	1
Chr01_12165989	1	35.157	0	1	0	0	0	0	0	0	-1	-1	1	0	1	1	0	-1	-1	0	-1	1	0	-1	1	0	0	-1	0	-1	1	0	0	0	NA	-1	0	0	-1	-1	1	0	-1	0	1	-1	0	0	1
Chr01_12143233	1	35.157	0	1	0	0	0	0	0	0	-1	-1	1	0	1	1	0	-1	-1	0	-1	1	0	-1	1	0	0	-1	0	-1	1	0	0	0	NA	-1	0	0	-1	-1	1	0	0	0	1	-1	0	0	1
Chr01_12166104	1	35.419	0	1	0	0	0	0	0	0	-1	-1	1	0	1	1	0	-1	-1	0	-1	1	0	-1	1	0	0	-1	0	-1	1	0	0	0	NA	-1	0	0	-1	-1	1	0	0	0	1	-1	0	0	1
Chr01_12095462	1	35.419	0	1	0	0	0	0	0	0	-1	-1	1	0	1	1	0	-1	-1	0	-1	1	0	-1	1	0	0	-1	0	-1	1	0	0	0	NA	-1	0	0	-1	-1	1	0	0	0	1	-1	0	0	1
Chr01_12095408	1	35.419	1	1	1	0	0	0	0	1	0	1	1	1	1	1	0	0	1	1	0	1	1	0	1	1	1	0	0	1	1	1	0	1	NA	0	0	1	0	0	1	0	1	1	1	0	1	0	1
Chr01_12095475	1	35.419	0	1	0	0	0	0	0	0	-1	-1	1	0	1	1	0	-1	-1	0	-1	1	0	-1	1	0	0	-1	0	-1	1	0	0	0	NA	-1	0	0	-1	-1	1	0	0	0	1	-1	0	0	1
Chr01_12174628	1	35.419	0	1	0	0	0	0	0	1	-1	-1	1	1	1	1	0	-1	-1	1	-1	1	0	-1	1	0	0	-1	0	-1	1	0	0	0	NA	-1	0	0	-1	-1	1	0	1	0	1	-1	0	0	1
Chr01_12095572	1	35.419	1	1	1	0	0	0	0	1	0	1	1	1	1	1	0	0	1	1	0	1	1	0	1	1	1	0	0	1	1	1	0	1	NA	0	0	1	0	0	1	0	1	1	1	0	1	0	1
Chr01_12236580	1	35.419	0	1	0	0	0	0	0	0	-1	-1	1	0	1	1	0	-1	-1	0	-1	1	0	-1	1	0	0	-1	0	-1	1	0	0	0	NA	-1	0	0	-1	-1	1	0	0	0	1	-1	0	0	1
Chr01_12143128	1	35.419	0	1	0	0	0	0	0	0	-1	-1	1	0	1	1	0	-1	-1	0	-1	1	0	-1	1	0	0	-1	0	-1	1	0	0	0	NA	-1	0	0	-1	-1	1	0	0	0	1	-1	0	0	1
Chr07_5927401	1	35.419	-1	NA	-1	-1	-1	-1	-1	-1	-1	-1	NA	-1	NA	NA	-1	-1	-1	-1	-1	NA	-1	-1	NA	-1	-1	-1	-1	-1	NA	-1	-1	-1	NA	-1	-1	-1	-1	-1	NA	-1	-1	-1	NA	-1	-1	-1	NA
Chr01_12165973	1	35.419	0	1	0	0	0	0	0	0	-1	-1	1	0	1	1	0	-1	-1	0	-1	1	0	-1	1	0	0	-1	0	-1	1	0	0	0	NA	-1	0	0	-1	-1	1	0	0	0	1	-1	0	0	1
Chr01_12059697	1	35.419	0	1	0	0	0	0	0	0	-1	-1	1	0	1	1	0	-1	NA	0	NA	1	0	-1	1	0	0	-1	0	-1	1	0	0	0	-1	-1	0	0	-1	-1	1	0	0	0	1	-1	0	0	1
Chr01_12241113	1	35.419	0	1	0	0	0	0	0	0	-1	-1	1	0	1	1	0	-1	-1	0	-1	1	0	-1	1	0	0	-1	0	-1	1	0	0	0	NA	-1	0	0	-1	-1	1	0	0	0	1	-1	0	0	1
Chr01_12095297	1	35.419	0	1	0	0	0	0	0	0	-1	-1	1	0	1	1	0	-1	-1	0	-1	1	0	-1	1	0	0	-1	0	-1	1	0	0	0	NA	-1	0	0	-1	-1	1	0	0	0	1	-1	0	0	1
Chr01_12095191	1	35.419	1	1	1	0	0	0	0	1	0	1	1	1	1	1	0	0	1	1	0	1	1	0	1	1	1	0	0	1	1	1	0	1	0	0	0	1	0	0	1	0	1	1	1	0	1	0	1
Chr07_5927175	1	35.419	-1	NA	-1	-1	-1	-1	-1	-1	-1	-1	NA	-1	NA	NA	-1	-1	-1	-1	-1	NA	-1	-1	NA	-1	-1	-1	-1	-1	NA	-1	-1	-1	NA	-1	-1	-1	-1	-1	NA	-1	-1	-1	NA	-1	-1	-1	NA
Chr01_12059825	1	35.419	0	1	0	0	0	0	0	0	-1	-1	1	0	1	1	0	-1	-1	0	-1	1	0	-1	1	0	0	-1	0	-1	1	0	0	0	NA	-1	0	0	-1	-1	1	0	0	0	1	-1	0	0	1
Chr01_12059731	1	35.419	0	1	0	0	0	0	0	0	-1	-1	1	0	1	1	0	-1	-1	0	-1	1	0	-1	1	0	0	-1	0	-1	1	0	0	0	-1	-1	0	0	-1	-1	1	0	0	0	1	-1	0	0	1
Chr01_12059847	1	35.419	0	1	0	0	0	0	0	0	-1	-1	1	1	1	1	0	-1	-1	0	-1	1	0	-1	1	0	0	-1	0	-1	1	0	0	0	NA	-1	0	0	-1	-1	1	0	0	0	1	-1	0	0	1
Chr01_11910414	1	35.681	0	1	0	0	0	0	0	0	-1	-1	1	0	1	1	0	-1	-1	0	-1	1	0	-1	1	0	0	-1	0	-1	1	0	0	0	NA	-1	0	0	-1	-1	1	0	0	0	1	-1	0	0	1
Chr01_11844101	1	35.681	0	1	0	0	0	0	0	-1	-1	-1	1	0	1	1	0	-1	-1	0	-1	1	0	-1	1	0	0	-1	0	-1	1	0	0	0	NA	-1	0	0	-1	-1	1	0	0	0	1	-1	0	0	1
Chr01_11910334	1	35.681	0	1	0	0	0	0	0	0	-1	-1	1	0	1	1	0	-1	-1	0	-1	1	0	-1	1	0	0	-1	0	-1	1	0	0	0	NA	-1	0	0	-1	-1	1	0	0	0	1	-1	0	0	1
Chr01_11910618	1	35.681	0	1	0	0	0	0	0	0	-1	-1	1	0	1	1	0	-1	-1	0	-1	1	0	-1	1	0	0	-1	0	-1	1	0	0	0	NA	-1	0	0	-1	-1	1	0	0	0	1	-1	0	0	1
Chr01_11910264	1	35.681	0	1	0	0	0	0	0	0	-1	-1	1	0	1	1	0	-1	-1	0	-1	1	0	-1	1	0	0	-1	0	-1	1	0	0	0	NA	-1	0	0	-1	-1	1	0	0	0	1	-1	0	0	1
Chr01_11910376	1	35.681	0	1	0	0	0	0	0	0	-1	-1	1	0	1	1	0	-1	-1	0	-1	1	0	-1	1	0	0	-1	0	-1	1	0	0	0	NA	-1	0	0	-1	-1	1	0	0	0	1	-1	0	0	1
Chr01_11844131	1	35.681	0	1	0	0	0	0	0	-1	-1	-1	1	0	1	1	0	-1	-1	0	-1	1	0	-1	1	0	0	-1	0	-1	1	0	0	0	NA	-1	0	0	-1	-1	1	0	0	0	1	-1	0	0	1
Chr01_11843807	1	35.681	0	1	0	0	0	0	0	0	-1	-1	1	0	1	1	0	-1	-1	0	-1	1	0	-1	1	0	0	-1	0	-1	1	0	0	0	NA	-1	0	0	-1	-1	1	0	0	0	1	-1	0	0	1
Chr01_11834362	1	35.681	0	1	0	0	0	0	0	0	-1	-1	1	0	1	1	0	-1	-1	0	-1	1	0	-1	1	0	0	-1	0	-1	1	0	0	0	NA	-1	0	0	-1	-1	1	0	0	0	1	-1	0	0	1
Chr01_11558847	1	35.681	0	1	0	0	0	0	0	0	-1	-1	1	0	1	1	0	-1	-1	0	-1	1	0	-1	1	0	0	-1	0	-1	1	0	0	0	NA	-1	0	0	-1	-1	1	0	0	0	1	-1	0	0	1
Chr01_11844233	1	35.681	0	1	0	0	0	0	0	0	-1	-1	1	0	1	1	0	-1	-1	0	-1	1	0	-1	1	0	0	-1	0	-1	1	0	0	0	NA	-1	0	0	-1	-1	1	0	0	0	1	-1	0	0	1
Chr01_11910381	1	35.681	0	1	0	0	0	0	0	0	-1	-1	1	0	1	1	0	-1	-1	0	-1	1	0	-1	1	0	0	-1	0	-1	1	0	0	0	NA	-1	0	0	-1	-1	1	0	0	0	1	-1	0	0	1
Chr01_11910178	1	35.681	0	1	0	0	0	0	0	0	-1	-1	1	0	1	1	0	-1	-1	0	-1	1	0	-1	1	0	0	-1	0	-1	1	0	0	0	NA	-1	0	0	-1	-1	1	0	0	0	1	-1	0	0	1
Chr01_11711741	1	35.943	0	1	0	0	0	0	0	0	-1	-1	1	0	1	1	0	-1	-1	0	-1	1	0	-1	1	0	1	-1	0	-1	1	0	0	0	NA	-1	0	0	-1	-1	1	0	0	0	1	-1	0	0	1
Chr01_11711697	1	35.943	0	1	0	0	0	0	0	0	-1	-1	1	0	1	1	0	-1	-1	0	-1	1	1	-1	1	0	1	-1	0	-1	1	0	0	0	NA	-1	0	0	-1	-1	1	0	0	0	1	-1	0	0	1
Chr01_11883831	1	35.943	0	1	0	0	0	0	0	0	-1	-1	1	0	1	1	0	-1	-1	0	-1	1	0	-1	1	0	0	-1	0	-1	1	0	0	0	NA	-1	0	0	-1	-1	1	0	0	0	1	-1	0	0	1
Chr01_11883856	1	35.943	0	1	0	0	0	0	0	0	-1	-1	1	0	1	1	0	-1	-1	0	-1	1	0	-1	1	0	0	-1	0	-1	1	0	0	0	NA	-1	0	0	-1	-1	1	0	0	0	1	-1	0	0	1
Chr01_11711768	1	35.943	0	1	0	0	0	0	0	0	-1	-1	1	0	1	1	0	-1	-1	0	-1	1	0	-1	1	0	1	-1	0	-1	1	0	0	0	NA	-1	0	0	-1	-1	1	0	0	0	1	-1	0	0	1
Chr01_11711747	1	35.943	0	1	0	0	0	0	0	0	-1	-1	1	0	1	1	0	-1	-1	0	-1	1	0	-1	1	0	1	-1	0	-1	1	0	0	0	NA	-1	0	0	-1	-1	1	0	0	0	1	-1	0	0	1
Chr01_11883875	1	35.943	0	1	0	0	0	0	0	0	-1	-1	1	0	1	1	0	-1	-1	0	-1	1	0	-1	1	0	0	-1	0	-1	1	0	0	0	NA	-1	0	0	-1	-1	1	0	0	0	1	-1	0	0	1
Chr01_11808780	1	36.204	1	1	0	0	0	0	0	1	-1	-1	1	0	1	1	0	-1	NA	1	-1	1	0	-1	1	1	0	-1	0	NA	1	0	0	0	NA	-1	0	1	-1	-1	1	0	1	1	1	-1	0	0	1
Chr01_11813345	1	36.204	0	1	0	0	0	0	0	0	-1	-1	1	0	1	1	0	-1	-1	0	-1	1	0	-1	1	0	0	-1	0	-1	1	0	0	0	NA	-1	0	0	-1	-1	1	0	0	0	1	-1	0	0	1
Chr01_11711561	1	36.204	0	1	0	0	0	0	0	0	-1	-1	1	0	1	1	0	-1	-1	0	-1	1	0	-1	1	0	0	-1	0	-1	1	0	0	0	NA	-1	0	0	-1	-1	1	0	0	0	1	-1	0	0	1
Chr01_11813011	1	36.204	0	1	0	0	0	0	0	0	-1	-1	1	0	1	1	0	-1	-1	0	-1	1	0	-1	1	0	0	-1	0	-1	1	0	0	0	NA	-1	0	0	-1	-1	1	0	0	0	1	-1	0	0	1
Chr01_11710706	1	36.204	0	1	0	0	0	0	0	0	-1	-1	1	0	1	1	0	-1	-1	0	-1	1	0	-1	1	0	0	-1	0	-1	1	0	0	0	NA	-1	0	0	-1	-1	1	0	0	0	1	-1	0	0	1
Chr01_11711828	1	36.204	1	1	1	0	0	0	0	1	0	1	1	1	1	1	0	0	1	1	0	1	1	0	1	1	1	0	0	1	1	1	0	1	NA	0	0	1	0	0	1	0	1	1	1	0	1	0	1
Chr01_11710608	1	36.204	0	1	0	0	0	0	0	0	-1	-1	1	0	1	1	0	-1	-1	0	-1	1	0	-1	1	0	0	-1	0	-1	1	0	0	0	NA	-1	0	0	-1	-1	1	0	0	0	1	-1	0	0	1
Chr01_11710738	1	36.204	0	1	0	0	0	0	0	0	-1	-1	1	0	1	1	0	-1	-1	0	-1	1	0	-1	1	0	0	-1	0	-1	1	0	0	0	NA	-1	0	0	-1	-1	1	0	0	0	1	-1	0	0	1
Chr01_11697579	1	36.204	0	1	1	0	0	0	0	0	-1	-1	1	0	1	1	0	-1	-1	0	-1	1	0	-1	1	0	0	-1	0	-1	1	0	0	0	-1	-1	0	0	-1	-1	1	0	0	0	1	-1	0	0	1
Chr01_11697557	1	36.204	0	1	0	0	0	0	0	0	-1	-1	1	0	1	1	0	-1	-1	0	-1	1	0	-1	1	0	0	-1	0	-1	1	0	0	0	-1	-1	0	0	-1	-1	1	0	0	0	1	-1	0	0	1
Chr01_11711522	1	36.204	0	1	0	0	0	0	0	0	-1	-1	1	0	1	1	0	-1	-1	0	-1	1	0	-1	1	0	0	-1	0	-1	1	0	0	0	NA	-1	0	0	-1	-1	1	0	0	0	1	-1	0	0	1
Chr01_11813231	1	36.204	0	1	0	0	0	0	0	0	-1	-1	1	0	1	1	0	-1	-1	0	-1	1	0	-1	1	0	0	-1	0	-1	1	0	0	0	NA	-1	0	0	-1	-1	1	0	0	0	1	-1	0	0	1
Chr01_11813075	1	36.204	0	1	0	0	0	0	0	0	-1	-1	1	0	1	1	0	-1	-1	0	-1	1	0	-1	1	0	0	-1	0	-1	1	0	0	0	NA	-1	0	0	-1	-1	1	0	0	0	1	-1	0	0	1
Chr01_11710911	1	36.204	0	1	0	0	0	0	0	0	-1	NA	1	0	1	1	0	-1	-1	0	-1	1	0	-1	1	0	0	-1	0	-1	1	0	0	0	NA	-1	0	0	-1	-1	1	0	0	0	1	-1	0	0	1
Chr01_11813038	1	36.204	0	1	0	0	0	0	0	0	-1	-1	1	0	1	1	0	-1	-1	0	-1	1	0	-1	1	0	0	-1	0	-1	1	0	0	0	NA	-1	0	0	-1	-1	1	0	0	0	1	-1	0	0	1
Chr01_11710808	1	36.204	0	1	0	0	0	0	0	0	-1	-1	1	1	1	1	0	-1	-1	0	-1	1	0	-1	1	0	0	-1	0	-1	1	0	0	0	NA	-1	0	0	-1	-1	1	0	0	0	1	-1	0	0	1
Chr01_11711809	1	36.204	1	1	1	0	0	0	0	1	0	1	1	1	1	1	0	0	1	1	0	1	1	0	1	1	1	0	0	1	1	1	0	1	NA	0	0	1	0	0	1	0	1	1	1	0	1	0	1
Chr01_11711849	1	36.204	0	1	0	0	0	0	0	0	-1	-1	1	0	1	1	0	-1	-1	0	-1	1	0	-1	1	0	0	-1	0	-1	1	0	0	0	NA	-1	0	0	-1	-1	1	0	0	0	1	-1	0	0	1
Chr01_11813212	1	36.204	0	1	0	0	0	0	0	0	-1	-1	1	0	1	1	0	-1	-1	0	-1	1	0	-1	1	0	0	-1	0	-1	1	0	0	0	NA	-1	0	0	-1	-1	1	0	0	0	1	-1	0	0	1
Chr01_11650864	1	36.204	0	1	0	0	1	0	0	0	-1	-1	1	0	1	1	0	-1	-1	0	-1	1	0	-1	1	0	0	-1	0	-1	1	0	1	1	NA	-1	1	1	-1	-1	1	1	1	0	1	-1	0	1	1
Chr01_11710822	1	36.204	0	1	0	0	0	0	0	0	-1	-1	1	1	1	1	0	-1	-1	0	-1	1	0	-1	1	0	0	-1	0	-1	1	0	0	0	NA	-1	0	0	-1	-1	1	0	0	1	1	-1	0	0	1
Chr01_11666770	1	36.204	0	1	0	0	0	0	0	0	-1	-1	1	0	1	1	0	-1	-1	0	-1	1	0	-1	1	0	0	-1	0	-1	1	0	0	0	NA	-1	0	0	-1	-1	1	0	0	0	1	-1	0	0	1
Chr01_11710769	1	36.204	0	1	0	0	0	0	0	0	-1	-1	1	0	1	1	0	-1	-1	0	-1	1	0	-1	1	0	0	-1	0	-1	1	0	0	0	NA	-1	0	0	-1	-1	1	0	0	0	1	-1	0	0	1
Chr01_11813373	1	36.204	0	1	0	0	0	0	0	1	-1	-1	1	0	1	1	0	-1	-1	0	-1	1	0	-1	1	1	0	-1	0	-1	1	0	0	0	NA	-1	0	0	-1	-1	1	0	0	0	1	-1	0	0	1
Chr01_11813350	1	36.204	0	1	0	0	0	0	0	0	-1	-1	1	0	1	1	0	-1	-1	0	-1	1	0	-1	1	0	0	-1	0	-1	1	0	0	0	NA	-1	0	0	-1	-1	1	0	0	0	1	-1	0	0	1
Chr01_11701144	1	36.204	0	1	0	0	0	0	0	0	-1	-1	1	0	1	1	0	-1	-1	0	-1	1	0	-1	1	0	0	-1	0	-1	1	0	0	0	NA	-1	0	0	-1	-1	1	0	0	0	1	-1	0	0	1
Chr01_11813181	1	36.204	0	1	0	0	0	0	0	0	-1	-1	1	0	1	1	0	-1	-1	0	-1	1	0	-1	1	0	0	-1	0	-1	1	0	0	0	NA	-1	0	0	-1	-1	1	0	0	0	1	-1	0	0	1
Chr01_11813259	1	36.204	0	1	0	0	0	0	0	0	-1	-1	1	0	1	1	0	-1	-1	0	-1	1	0	-1	1	0	0	-1	0	-1	1	0	0	0	NA	-1	0	0	-1	-1	1	0	0	0	1	-1	0	0	1
Chr01_11813292	1	36.204	0	1	0	0	0	0	0	0	-1	-1	1	0	1	1	0	-1	-1	0	-1	1	0	-1	1	0	0	-1	0	-1	1	0	0	0	NA	-1	0	0	-1	-1	1	0	0	0	1	-1	0	0	1
Chr01_11670278	1	36.204	0	1	0	0	0	1	0	0	-1	-1	1	0	1	1	1	-1	-1	0	-1	1	0	-1	1	1	0	-1	0	-1	1	0	0	0	NA	-1	0	0	-1	-1	1	0	1	0	1	-1	1	0	1
Chr01_11813391	1	36.204	0	1	0	0	0	0	0	1	-1	-1	1	0	1	1	0	-1	-1	0	-1	1	0	-1	1	1	0	-1	0	-1	1	0	0	0	NA	-1	0	0	-1	-1	1	0	0	0	1	-1	0	0	1
Chr01_11711612	1	36.204	0	1	0	0	0	0	0	0	-1	-1	1	0	1	1	0	-1	-1	0	-1	1	0	-1	1	0	0	-1	0	-1	1	0	0	0	NA	-1	0	0	-1	-1	1	0	0	0	1	-1	0	0	1
Chr01_11701475	1	36.466	0	1	0	0	0	0	0	0	-1	-1	1	0	1	1	0	-1	-1	0	-1	1	0	-1	1	0	0	-1	0	-1	1	0	0	0	NA	-1	0	0	-1	-1	1	0	0	0	1	-1	0	0	1
Chr01_11813104	1	36.466	0	1	0	0	0	0	0	0	-1	-1	1	0	1	1	0	-1	-1	0	-1	1	0	-1	1	0	0	-1	0	-1	1	0	0	0	NA	-1	0	0	-1	-1	1	0	0	0	1	-1	0	0	1
Chr01_11670024	1	36.466	0	1	0	0	0	0	1	0	-1	-1	1	0	1	1	0	-1	-1	0	-1	1	0	-1	1	0	0	-1	0	-1	1	0	0	0	NA	-1	0	0	-1	-1	1	0	NA	0	1	-1	0	0	1
Chr01_11697476	1	36.466	0	1	0	0	0	0	0	0	-1	-1	1	0	1	1	0	-1	-1	0	-1	1	0	-1	1	0	0	-1	0	-1	1	0	0	0	NA	-1	0	0	-1	-1	1	0	0	0	1	-1	0	0	1
Chr01_11701040	1	36.466	0	1	0	0	0	0	0	0	-1	-1	1	0	1	1	0	-1	-1	0	-1	1	0	-1	1	0	0	-1	0	-1	1	0	0	0	NA	-1	0	0	-1	-1	1	0	0	0	1	-1	0	0	1
Chr01_11697159	1	36.466	0	1	0	0	0	0	0	0	-1	-1	1	0	1	1	0	-1	-1	0	-1	1	0	-1	1	0	0	-1	0	-1	1	0	0	0	-1	-1	0	0	-1	-1	1	0	0	0	1	-1	0	0	1
Chr01_11701261	1	36.466	0	1	0	0	0	0	0	0	-1	-1	1	0	1	1	0	-1	-1	0	-1	1	0	-1	1	0	0	-1	0	-1	1	0	0	0	NA	-1	0	0	-1	-1	1	0	0	0	1	-1	0	0	1
[truncated: 45,300 more rows]
[truncated: 55 more columns]
